# Supplementary material for: MicroRNA Profiling of CSF Reveals Potential Biomarkers to Detect Alzheimer`s Disease
Source: PLoS One. 2015 May 20;10(5):e0126423. doi: 10.1371/journal.pone.0126423 (PMC4439119; doi:10.1371/journal.pone.0126423)
Supplement: S1 Dataset — E = essential, D = desired, MP = manufacturer’s protocol, N/A = not applicable. (XLSX) [file pone.0126423.s001.xlsx]

## Sheet: table S1 - MIQE checklist
ITEM TO CHECK	IMPORTANCE	CHECKLIST	COMMENTS/WHERE?
EXPERIMENTAL DESIGN
Definition of experimental and control groups	E	YES	Material and Methods
Number within each group	E	YES	Material and Methods
Assay carried out by core lab or Investigators’ lab?	D	YES	Core lab; Institute for Cardiac Diagnostics and Therapy (IKDT), Berlin, Germany
Acknowledgement of authors’ contributions?	D	YES	Designed experiments: HJ, JD Performed experiments: CS (IKDT) Analysed the data: HJ, JD Wrote manuscript: HJ, JD
SAMPLE
Description	E	YES	Material and Methods
Volume/mass of sample processed	D	YES	Material and Methods
Microdissection or macrodissection	E	N/A
Processing procedure	E	YES	Material and Methods
If frozen - how and how quickly?	E	YES	Material and Methods
If fixed - with what, how quickly?	E	N/A
Sample storage conditions and duration (especially for FFPE samples)	E	N/A
NUCLEIC ACID EXTRACTION
Procedure and/or instrumentation	E	YES	Material and Methods
Name of kit and details of any modifications	E	YES	Material and Methods
Source of additional reagents used	D	N/A
Details of DNase or RNAse treatment	E	N/A
Contamination assessment (DNA or RNA)	E	YES	NTC available for QC qPCR, spatial separation of all steps (Isolation, RT, PreAmp, QPCR, OA)
Nucleic acid quantification	E	YES	Material and Methods
Instrument and method	E	YES	Material and Methods
Purity (A260/A280)	D	YES	Material and Methods
Yield	D	YES	Material and Methods
RNA integrity method/instrument	E	NO
RIN/RQI or Cq of 3’ and 5’ transcripts	E	NO
Electrophoresis traces	D	NO
Inhibition testing (Cq dilutions, spike or other)	E	YES	ath-159a cDNA & kshv-miR-k12-1 RNA spike-in
REVERSE TRANSCRIPTION		NO
Complete reaction conditions	E	YES	Material and Methods
Amount of RNA and reaction volume	E	YES	Material and Methods
Priming oligonucleotide (if using GSP) and concentration	E	YES	Material and Methods
Reverse transcriptase and concentration	E	YES	Material and Methods
Temperature and time	E	YES	Material and Methods
Manufacturer of reagents and catalogue numbers	D	YES	Material and Methods
Cqs with and without RT	D	NO
Storage conditions of cDNA	D	YES	-20°C for longtime and for QPCR use within 2 weeks upon generation
qPCR TARGET INFORMATION
Sequence accession number	E	YES	TaqMan assay ID
Location of amplicon	D	YES	CSF
Amplicon length	E	YES	Identifiable using TaqMan assay ID
In silico specificity screen (BLAST, etc)	E	NO
Pseudogenes, retropseudogenes or other homologs?	D	YES	miR-1274A and miR-1274B are fragments of a Lys tRNA
Sequence alignment	D	NO
Secondary structure analysis of amplicon	D	NO
Location of each primer by exon or intron (if applicable)	E	N/A
What splice variants are targeted?	E	N/A
qPCR OLIGONUCLEOTIDES
Primer sequences	E	NO	Primer and probe sequences are manufacturers’ proprietary information
RTPrimerDB Identification Number	D	NO
Probe sequences	D	NO
Location and identity of any modifications	E	N/A
Manufacturer of oligonucleotides	D	YES	Material and Methods
Purification method	D	NO
qPCR PROTOCOL
Catalog number of manufacturers protocol		YES	4458837 Rev. A
Complete reaction conditions	E	YES	Material and Methods
Reaction volume and amount of cDNA/DNA	E	YES	Material and Methods
Primer, (probe), Mg++ and dNTP concentrations	E	YES	TaqMan® OpenArray® Real-Time PCR Master Mix, Cat# 4462164
Polymerase identity and concentration	E	YES	TaqMan® OpenArray® Real-Time PCR Master Mix, Cat# 4462164
Buffer/kit identity and manufacturer	E	YES	TaqMan® OpenArray® Real-Time PCR Master Mix, Cat# 4462164
Exact chemical constitution of the buffer	D	NO	Manufacturers' proprietary
Additives (SYBR Green I, DMSO,etc.)	E	NO
Manufacturer of plates/tubes and catalog number	D	YES	LifeTechnologies, Cat# 4461104
Complete thermocycling parameters	E	YES	Material and Methods
Reaction setup (manual/robotic)	D	YES	Material and Methods
Manufacturer of qPCR instrument	E	YES	Material and Methods
qPCR VALIDATION
Evidence of optimisation (from gradients)	D	N/A
Specificity (gel, sequence, melt, or digest)	E	N/A
For SYBR Green I, Cq of the NTC	E	N/A
Standard curves with slope and y-intercept	E	N/A	relative quantification
PCR efficiency calculated from slope	E	N/A
Confidence interval for PCR efficiency or standard error	D	YES	>300
R2 of standard curve	E	N/A	relative quantification
Linear dynamic range	E	YES	102-106
Cq variation at lower limit	E	N/A
Confidence intervals throughout range	D	YES	>300
Evidence for limit of detection	E	N/A
If multiplex, efficiency and LOD of each assay.	E	N/A
DATA ANALYSIS
qPCR analysis program (source, version)	E	YES	OpenArray Real-Time qPCR Analysis Software Version 1.0.4
Cq method determination	E	YES	relative quantification
Outlier identification and disposition	E	N/A	No outliers removed
Results of NTCs	E	Yes	Lifetechnologies performance files
Justification of number and choice of reference genes	E	YES	Material and Methods
Description of normalisation method	E	YES	Material and Methods
Number and concordance of biological replicates	D	YES	Material and Methods
Number and stage (RT or qPCR) of technical replicates	E	YES	Material and Methods
Repeatability (intra-assay variation)	E	Yes	data not shown
Reproducibility (inter-assay variation, %CV)	D	Yes	data not shown
Power analysis	D	NO
Statistical methods for result significance	E	YES	Material and Methods
Software (source, version)	E	YES	Material and Methods
Cq or raw data submission using RDML	D	NO
E = Essential; D = Desirable; MP = Manufacturer’s protocol, N/A = not applicable
