# Supplementary material for: MicroRNA Profiling of CSF Reveals Potential Biomarkers to Detect Alzheimer`s Disease
Source: PLoS One. 2015 May 20;10(5):e0126423. doi: 10.1371/journal.pone.0126423 (PMC4439119; doi:10.1371/journal.pone.0126423)
Supplement: S2 Dataset — N/A = not applicable, ND = not detected (Cq > 34). (XLSX) [file pone.0126423.s002.xlsx]

## Sheet: table S2 - miRNA list
miRNA	MoR set	mean Cq controls	SD Cq controls	mean Cq AD cases	SD Cq AD cases	FoC controls	FoC AD cases	Fold change	p-value
dme-miR-7	-	26.368	1.81302	ND	N/A	2	0	N/A	> 0.99
hsa-let-7a	-	ND	N/A	ND	N/A	0	0	N/A	> 0.99
hsa-let-7a#	-	ND	N/A	ND	N/A	0	0	N/A	> 0.99
hsa-let-7a-2#	-	ND	N/A	ND	N/A	0	0	N/A	> 0.99
hsa-let-7b	-	ND	N/A	29.161	N/A	0	1	N/A	> 0.99
hsa-let-7b#	-	ND	N/A	ND	N/A	0	0	N/A	> 0.99
hsa-let-7c	-	25.1423	1.34966	25.1089	1.27844	28	22	N/A	N/A
hsa-let-7c#	-	ND	N/A	ND	N/A	0	0	N/A	> 0.99
hsa-let-7d	B	28.3734	1.4342	27.9965	1.11901	8	6	1.47256	0.445981
hsa-let-7e	-	27.9713	2.58676	27.81	N/A	3	1	-1.03925	0.989199
hsa-let-7e#	-	ND	N/A	ND	N/A	0	0	N/A	> 0.99
hsa-let-7f	-	25.65	N/A	ND	N/A	1	0	N/A	> 0.99
hsa-let-7f-1#	-	ND	N/A	ND	N/A	0	0	N/A	> 0.99
hsa-let-7f-2#	-	ND	N/A	ND	N/A	0	0	N/A	> 0.99
hsa-let-7g	B	28.4419	1.76311	27.4197	2.10331	16	11	2.0237	0.14763
hsa-let-7g#	-	ND	N/A	ND	N/A	0	0	N/A	> 0.99
hsa-let-7i#	-	ND	N/A	ND	N/A	0	0	N/A	> 0.99
hsa-let-7i	B	29.4228	2.31301	30.5449	1.87343	10	9	-2.41833	0.18394
hsa-miR-1	-	27.361	5.57342	30.626	N/A	2	1	-4.80564	0.704889
hsa-miR-100	A	25.4455	2.03156	24.3877	1.33006	22	19	2.173	0.0162578
hsa-miR-100#	-	ND	N/A	ND	N/A	0	0	N/A	> 0.99
hsa-miR-101	B	28.5436	1.6572	28.5494	1.44801	12	7	1.06927	0.86915
hsa-miR-101#	-	ND	N/A	ND	N/A	0	0	N/A	> 0.99
hsa-miR-103	B	27.4034	1.39471	28.1077	1.38268	14	10	-2.27708	0.0311278
hsa-miR-103-2#	-	ND	N/A	ND	N/A	0	0	N/A	> 0.99
hsa-miR-103-as	-	30.7593	2.2639	ND	N/A	4	0	N/A	> 0.99
hsa-miR-105	-	ND	N/A	ND	N/A	0	0	N/A	> 0.99
hsa-miR-105#	-	ND	N/A	ND	N/A	0	0	N/A	> 0.99
hsa-miR-106a	A	22.5639	1.68392	23.1151	1.52538	23	19	-1.45323	0.122556
hsa-miR-106a#	-	ND	N/A	ND	N/A	0	0	N/A	> 0.99
hsa-miR-106b	A	26.446	2.64609	26.2412	1.70203	25	22	1.20741	0.614039
hsa-miR-106b#	-	ND	N/A	ND	N/A	0	0	N/A	> 0.99
hsa-miR-107	-	ND	N/A	ND	N/A	0	0	N/A	> 0.99
hsa-miR-10a	B	26.9155	1.71934	27.1997	1.74369	16	15	-1.19375	0.605442
hsa-miR-10a#	-	ND	N/A	ND	N/A	0	0	N/A	> 0.99
hsa-miR-10b	-	ND	N/A	ND	N/A	0	0	N/A	> 0.99
hsa-miR-10b#	B	28.2643	0.88319	27.521	0.567112	6	5	-1.21337	0.752019
HSA-MIR-1178	-	ND	N/A	ND	N/A	0	0	N/A	> 0.99
HSA-MIR-1179	-	33.83	N/A	ND	N/A	1	0	N/A	> 0.99
HSA-MIR-1180	-	ND	N/A	30.845	N/A	0	1	N/A	> 0.99
HSA-MIR-1182	-	ND	N/A	ND	N/A	0	0	N/A	> 0.99
HSA-MIR-1183	-	ND	N/A	ND	N/A	0	0	N/A	> 0.99
HSA-MIR-1184	-	ND	N/A	ND	N/A	0	0	N/A	> 0.99
HSA-MIR-1197	-	ND	N/A	ND	N/A	0	0	N/A	> 0.99
HSA-MIR-1200	-	ND	N/A	ND	N/A	0	0	N/A	> 0.99
HSA-MIR-1201	-	ND	N/A	ND	N/A	0	0	N/A	> 0.99
HSA-MIR-1203	-	ND	N/A	ND	N/A	0	0	N/A	> 0.99
HSA-MIR-1204	-	ND	N/A	ND	N/A	0	0	N/A	> 0.99
HSA-MIR-1205	-	ND	N/A	ND	N/A	0	0	N/A	> 0.99
HSA-MIR-1206	-	ND	N/A	ND	N/A	0	0	N/A	> 0.99
hsa-miR-1207-5p	-	ND	N/A	ND	N/A	0	0	N/A	> 0.99
HSA-MIR-1208	-	26.808	N/A	ND	N/A	1	0	N/A	> 0.99
hsa-miR-122	-	ND	N/A	ND	N/A	0	0	N/A	> 0.99
hsa-miR-122#	-	ND	N/A	ND	N/A	0	0	N/A	> 0.99
HSA-MIR-1224-3P	-	ND	N/A	ND	N/A	0	0	N/A	> 0.99
HSA-MIR-1225-3P	-	ND	N/A	ND	N/A	0	0	N/A	> 0.99
hsa-miR-1225-5p	-	ND	N/A	ND	N/A	0	0	N/A	> 0.99
HSA-MIR-1226#	-	ND	N/A	ND	N/A	0	0	N/A	> 0.99
HSA-MIR-1227	-	29.086	N/A	29.405	N/A	1	1	4.91712	> 0.99
HSA-MIR-1228#	-	ND	N/A	ND	N/A	0	0	N/A	> 0.99
hsa-miR-1228	-	ND	N/A	ND	N/A	0	0	N/A	> 0.99
hsa-miR-1229	-	ND	N/A	ND	N/A	0	0	N/A	> 0.99
hsa-miR-1231	-	ND	N/A	ND	N/A	0	0	N/A	> 0.99
HSA-MIR-1233	-	ND	N/A	ND	N/A	0	0	N/A	> 0.99
HSA-MIR-1236	-	ND	N/A	ND	N/A	0	0	N/A	> 0.99
hsa-miR-1237	-	ND	N/A	ND	N/A	0	0	N/A	> 0.99
HSA-MIR-1238	-	ND	N/A	ND	N/A	0	0	N/A	> 0.99
hsa-miR-124#	-	ND	N/A	ND	N/A	0	0	N/A	> 0.99
HSA-MIR-1243	-	33.286	0.287085	33.353	N/A	2	1	-1.49679	0.329916
HSA-MIR-1244	-	29.275	3.32057	27.949	0.358465	2	3	4.36157	0.317071
HSA-MIR-1245	-	ND	N/A	ND	N/A	0	0	N/A	> 0.99
hsa-miR-1246	A	17.6458	1.61526	18.0494	1.07727	28	21	-1.29507	0.36133
HSA-MIR-1247	-	ND	N/A	ND	N/A	0	0	N/A	> 0.99
HSA-MIR-1248	-	ND	N/A	ND	N/A	0	0	N/A	> 0.99
HSA-MIR-1249	-	ND	N/A	ND	N/A	0	0	N/A	> 0.99
HSA-MIR-1250	-	ND	N/A	ND	N/A	0	0	N/A	> 0.99
HSA-MIR-1251	-	ND	N/A	ND	N/A	0	0	N/A	> 0.99
HSA-MIR-1252	-	ND	N/A	ND	N/A	0	0	N/A	> 0.99
HSA-MIR-1253	-	ND	N/A	ND	N/A	0	0	N/A	> 0.99
HSA-MIR-1254	-	33.677	N/A	ND	N/A	1	0	N/A	> 0.99
HSA-MIR-1255A	-	ND	N/A	ND	N/A	0	0	N/A	> 0.99
HSA-MIR-1255B	-	ND	N/A	ND	N/A	0	0	N/A	> 0.99
HSA-MIR-1256	-	ND	N/A	ND	N/A	0	0	N/A	> 0.99
HSA-MIR-1257	-	ND	N/A	ND	N/A	0	0	N/A	> 0.99
HSA-MIR-1259	-	ND	N/A	ND	N/A	0	0	N/A	> 0.99
hsa-miR-125a-3p	-	18.972	N/A	ND	N/A	1	0	N/A	> 0.99
hsa-miR-125a-5p	B	31.8562	1.63137	31.7278	1.27614	6	4	-1.3617	0.782118
hsa-miR-125b	A	23.5109	1.31181	23.5976	1.91813	27	22	-1.05441	0.789067
hsa-miR-125b-1#	-	ND	N/A	ND	N/A	0	0	N/A	> 0.99
hsa-miR-125b-2#	-	ND	N/A	ND	N/A	0	0	N/A	> 0.99
hsa-miR-126	B	29.9825	2.40981	30.482	1.79355	14	10	-1.37591	0.554693
hsa-miR-126#	-	27.847	2.72943	29.4185	2.61102	2	4	-1.96114	0.65938
HSA-MIR-1260	-	31.372	N/A	30.935	N/A	1	1	-2.59166	> 0.99
hsa-miR-1260b	-	ND	N/A	ND	N/A	0	0	N/A	> 0.99
HSA-MIR-1262	-	31.053	N/A	ND	N/A	1	0	N/A	> 0.99
HSA-MIR-1263	-	ND	N/A	ND	N/A	0	0	N/A	> 0.99
HSA-MIR-1264	-	ND	N/A	ND	N/A	0	0	N/A	> 0.99
HSA-MIR-1265	-	ND	N/A	ND	N/A	0	0	N/A	> 0.99
HSA-MIR-1267	-	32.276	N/A	ND	N/A	1	0	N/A	> 0.99
HSA-MIR-1269	-	31.421	N/A	30.702	0.560029	1	2	1.1983	0.519443
hsa-miR-127	B	27.7208	0.724289	28.2883	1.14576	11	6	-1.64212	0.384331
HSA-MIR-1270	-	ND	N/A	ND	N/A	0	0	N/A	> 0.99
HSA-MIR-1271	-	ND	N/A	30.8255	0.936916	0	2	N/A	> 0.99
HSA-MIR-1272	-	ND	N/A	ND	N/A	0	0	N/A	> 0.99
hsa-miR-1273d	-	ND	N/A	ND	N/A	0	0	N/A	> 0.99
hsa-miR-1273f	A	29.0081	1.79914	28.9431	2.06767	24	17	1.14602	0.7554
HSA-MIR-1274A	A	25.5325	1.2513	26.7675	1.86085	19	20	-2.52116	0.0238755
hsa-miR-1274b	-	17.2604	0.743419	17.3645	0.687257	28	22	N/A	N/A
HSA-MIR-1275	-	ND	N/A	ND	N/A	0	0	N/A	> 0.99
hsa-miR-127-5p	-	ND	N/A	ND	N/A	0	0	N/A	> 0.99
HSA-MIR-1276	-	ND	N/A	ND	N/A	0	0	N/A	> 0.99
HSA-MIR-1278	-	ND	N/A	ND	N/A	0	0	N/A	> 0.99
hsa-miR-1279	-	28.24	N/A	ND	N/A	1	0	N/A	> 0.99
hsa-miR-1280	-	ND	N/A	ND	N/A	0	0	N/A	> 0.99
hsa-miR-1281	B	21.6692	1.55954	20.512	1.7757	4	3	1.86422	0.593036
HSA-MIR-1282	-	ND	N/A	ND	N/A	0	0	N/A	> 0.99
HSA-MIR-1283	-	ND	N/A	ND	N/A	0	0	N/A	> 0.99
HSA-MIR-1284	-	ND	N/A	ND	N/A	0	0	N/A	> 0.99
HSA-MIR-1285	-	ND	N/A	ND	N/A	0	0	N/A	> 0.99
HSA-MIR-1286	-	ND	N/A	ND	N/A	0	0	N/A	> 0.99
HSA-MIR-1288	-	ND	N/A	ND	N/A	0	0	N/A	> 0.99
HSA-MIR-1289	-	ND	N/A	ND	N/A	0	0	N/A	> 0.99
hsa-miR-128a	-	27.095	N/A	28.088	0.520431	1	2	1.53635	0.796599
hsa-miR-129	-	ND	N/A	ND	N/A	0	0	N/A	> 0.99
hsa-miR-129#	-	ND	N/A	30.6917	1.5236	0	3	N/A	> 0.99
HSA-MIR-1290	B	29.5777	0.812846	30.5408	0.92902	6	8	-2.78525	0.0560029
HSA-MIR-1291	B	26.7351	1.47787	26.328	1.3124	17	11	1.59701	0.271181
HSA-MIR-1292	-	ND	N/A	ND	N/A	0	0	N/A	> 0.99
HSA-MIR-1293	-	ND	N/A	ND	N/A	0	0	N/A	> 0.99
HSA-MIR-1294	-	ND	N/A	ND	N/A	0	0	N/A	> 0.99
HSA-MIR-1296	-	ND	N/A	ND	N/A	0	0	N/A	> 0.99
HSA-MIR-1298	-	12.884	N/A	ND	N/A	1	0	N/A	> 0.99
hsa-miR-1299	-	ND	N/A	ND	N/A	0	0	N/A	> 0.99
HSA-MIR-1300	B	30.952	0.961735	30.421	1.19751	5	5	1.29762	0.783522
HSA-MIR-1301	-	ND	N/A	ND	N/A	0	0	N/A	> 0.99
HSA-MIR-1302	-	ND	N/A	ND	N/A	0	0	N/A	> 0.99
HSA-MIR-1303	-	28.204	0.00848528	ND	N/A	2	0	N/A	> 0.99
HSA-MIR-1304	-	ND	N/A	ND	N/A	0	0	N/A	> 0.99
HSA-MIR-1305	-	ND	N/A	ND	N/A	0	0	N/A	> 0.99
hsa-miR-1306	-	ND	N/A	30.888	0.343654	0	2	N/A	> 0.99
hsa-miR-130a	B	26.4801	2.28726	26.5083	1.63542	24	16	-1.19561	0.647642
hsa-miR-130a#	-	ND	N/A	ND	N/A	0	0	N/A	> 0.99
hsa-miR-130b	B	28.6143	2.67037	27.4371	0.669051	6	8	3.25783	0.0959366
hsa-miR-130b#	-	ND	N/A	ND	N/A	0	0	N/A	> 0.99
hsa-miR-132	B	27.9615	2.50683	26.8418	1.51602	10	10	2.52572	0.158477
hsa-miR-132#	-	ND	N/A	ND	N/A	0	0	N/A	> 0.99
hsa-miR-1322	-	ND	N/A	27.867	N/A	0	1	N/A	> 0.99
hsa-miR-1323	-	ND	N/A	ND	N/A	0	0	N/A	> 0.99
HSA-MIR-1324	-	ND	N/A	ND	N/A	0	0	N/A	> 0.99
hsa-miR-133a	B	25.6059	2.9865	25.1287	0.409793	10	3	1.45497	0.705303
hsa-miR-133b	-	24.326	N/A	ND	N/A	1	0	N/A	> 0.99
hsa-miR-135a	B	27.755	1.87055	27.3091	1.07501	15	14	1.37959	0.488455
hsa-miR-135a#	B	23.9601	0.640485	24.3607	0.861489	22	15	-1.16866	0.485898
hsa-miR-135b	-	31.3203	0.905312	31.542	N/A	3	1	-1.19046	0.791244
hsa-miR-135b#	-	ND	N/A	ND	N/A	0	0	N/A	> 0.99
hsa-miR-136	-	ND	N/A	ND	N/A	0	0	N/A	> 0.99
hsa-miR-136#	-	30.4705	1.0897	31.744	N/A	4	1	-5.53198	0.150697
hsa-miR-138	-	31.533	N/A	ND	N/A	1	0	N/A	> 0.99
hsa-miR-138-1#	-	27.1854	2.99074	29.955	N/A	5	1	-5.95355	0.517884
hsa-miR-138-2#	-	ND	N/A	ND	N/A	0	0	N/A	> 0.99
hsa-miR-139-3p	-	ND	N/A	ND	N/A	0	0	N/A	> 0.99
hsa-miR-139-5p	B	27.0872	1.38831	27.8627	1.40775	6	4	-2.14881	0.246071
hsa-miR-140-3p	B	30.7105	1.47654	31.189	1.03247	4	3	-2.04773	0.439442
hsa-miR-141	-	25.326	N/A	ND	N/A	1	0	N/A	> 0.99
hsa-miR-141#	-	30.046	0.370524	28.17	N/A	2	1	2.35452	0.710442
hsa-miR-142-3p	A	25.1401	1.87056	24.8474	1.63372	24	20	1.1872	0.585863
hsa-miR-142-5p	B	31.3824	0.980469	31.6075	1.07967	7	6	1.10073	0.826013
hsa-miR-143	A	25.7313	1.5208	25.6734	1.7236	21	17	-1.05282	0.847469
hsa-miR-143#	-	ND	N/A	ND	N/A	0	0	N/A	> 0.99
HSA-MIR-144	-	30.426	N/A	ND	N/A	1	0	N/A	> 0.99
hsa-miR-144#	-	28.666	N/A	ND	N/A	1	0	N/A	> 0.99
hsa-miR-145	B	27.8875	1.64799	27.7296	1.34981	13	11	1.16699	0.731945
hsa-miR-145#	B	31.5146	1.57096	30.2918	1.46054	7	14	2.02348	0.144977
hsa-miR-1468	-	ND	N/A	ND	N/A	0	0	N/A	> 0.99
hsa-miR-146a	A	24.707	2.33566	23.8455	1.25878	26	22	1.8072	0.0899068
hsa-miR-146a#	-	ND	N/A	ND	N/A	0	0	N/A	> 0.99
hsa-miR-146b	A	25.7693	1.67464	25.697	1.68491	26	22	1.09883	0.722299
hsa-miR-146b-3p	-	28.4065	1.19572	ND	N/A	2	0	N/A	> 0.99
hsa-miR-147	-	ND	N/A	ND	N/A	0	0	N/A	> 0.99
hsa-miR-147b	-	ND	N/A	ND	N/A	0	0	N/A	> 0.99
hsa-miR-148a	B	26.3038	1.00016	26.4659	1.1968	13	12	-1.53866	0.197019
hsa-miR-148a#	-	ND	N/A	ND	N/A	0	0	N/A	> 0.99
hsa-miR-148b	B	28.5293	1.66358	27.6015	0.412243	9	3	1.18165	0.859119
hsa-miR-148b#	-	32.027	N/A	ND	N/A	1	0	N/A	> 0.99
hsa-miR-149	-	26.1705	0.365574	25.9193	0.691503	2	3	1.05337	0.884251
hsa-miR-149#	-	ND	N/A	ND	N/A	0	0	N/A	> 0.99
hsa-miR-150	A	22.3123	3.34958	21.253	2.56042	27	22	2.0989	0.21954
hsa-miR-150#	B	31.406	0.95958	31.88	0.916519	3	3	-1.93884	0.554794
hsa-miR-151-3p	B	31.388	1.36039	30.7167	1.38674	11	10	1.69619	0.218353
HSA-MIR-151-5P	B	31.6925	0.980499	31.2783	0.311604	6	3	-1.27052	0.289913
hsa-miR-152	A	25.8578	1.73619	25.6662	1.31404	26	20	1.0767	0.773523
hsa-miR-1537	-	ND	N/A	ND	N/A	0	0	N/A	> 0.99
hsa-miR-1538	-	ND	N/A	ND	N/A	0	0	N/A	> 0.99
hsa-miR-154	-	ND	N/A	ND	N/A	0	0	N/A	> 0.99
hsa-miR-154#	-	ND	N/A	ND	N/A	0	0	N/A	> 0.99
hsa-miR-155	B	27.7565	1.26007	27.8054	1.05547	16	15	1.00774	0.983742
hsa-miR-155#	-	ND	N/A	ND	N/A	0	0	N/A	> 0.99
hsa-miR-15a	-	30.175	2.19611	ND	N/A	4	0	N/A	> 0.99
hsa-miR-15a#	-	ND	N/A	ND	N/A	0	0	N/A	> 0.99
hsa-miR-15b	B	28.7997	3.31633	28.4294	2.1159	13	16	1.31344	0.636676
hsa-miR-15b#	-	ND	N/A	ND	N/A	0	0	N/A	> 0.99
hsa-miR-16	A	26.3935	2.93251	26.3983	2.28482	24	19	-1.06489	0.886749
hsa-miR-16-1#	-	ND	N/A	ND	N/A	0	0	N/A	> 0.99
hsa-miR-16-2#	-	ND	N/A	ND	N/A	0	0	N/A	> 0.99
hsa-miR-17	A	22.8306	2.04656	22.7782	1.34223	26	20	-1.04985	0.868661
hsa-miR-17#	-	ND	N/A	ND	N/A	0	0	N/A	> 0.99
hsa-miR-181a	B	26.4267	1.61073	27.2573	1.91119	8	16	-1.2559	0.653016
hsa-miR-181a-2#	-	ND	N/A	27.2765	1.16036	0	2	N/A	> 0.99
hsa-miR-181b	A	25.8384	1.75958	25.4502	1.75076	28	22	1.35145	0.362084
hsa-miR-181c	-	31.344	N/A	28.895	N/A	1	1	3.58314	> 0.99
hsa-miR-181c#	-	ND	N/A	ND	N/A	0	0	N/A	> 0.99
hsa-miR-181d	B	26.3387	0.509961	26.8009	1.061	7	8	1.01133	0.975643
hsa-miR-182	-	ND	N/A	ND	N/A	0	0	N/A	> 0.99
hsa-miR-182#	-	ND	N/A	ND	N/A	0	0	N/A	> 0.99
HSA-MIR-1825	-	ND	N/A	ND	N/A	0	0	N/A	> 0.99
HSA-MIR-1826	-	ND	N/A	ND	N/A	0	0	N/A	> 0.99
hsa-mir-1827	-	ND	N/A	ND	N/A	0	0	N/A	> 0.99
hsa-miR-183	-	ND	N/A	ND	N/A	0	0	N/A	> 0.99
hsa-miR-183#	-	ND	N/A	ND	N/A	0	0	N/A	> 0.99
hsa-miR-184	-	29.978	4.47033	27.745	0.841457	2	2	2.55531	0.708236
hsa-miR-185	B	26.7608	2.69791	28.932	1.20421	5	7	-4.25419	0.0286317
hsa-miR-185#	-	ND	N/A	ND	N/A	0	0	N/A	> 0.99
hsa-miR-186	A	27.9771	1.81585	27.2469	1.47673	27	19	1.44563	0.207054
hsa-miR-186#	-	ND	N/A	ND	N/A	0	0	N/A	> 0.99
hsa-miR-188-3p	-	ND	N/A	ND	N/A	0	0	N/A	> 0.99
hsa-miR-188-5p	-	27.699	N/A	32.2045	0.1492	1	2	-6.34442	0.265348
hsa-miR-18a	-	ND	N/A	ND	N/A	0	0	N/A	> 0.99
hsa-miR-18a#	-	ND	N/A	ND	N/A	0	0	N/A	> 0.99
hsa-miR-18b	-	ND	N/A	ND	N/A	0	0	N/A	> 0.99
hsa-miR-18b#	-	ND	N/A	ND	N/A	0	0	N/A	> 0.99
hsa-miR-190	-	27.484	0.969682	ND	N/A	3	0	N/A	> 0.99
hsa-miR-1908	-	ND	N/A	ND	N/A	0	0	N/A	> 0.99
hsa-miR-1909#	-	ND	N/A	ND	N/A	0	0	N/A	> 0.99
hsa-miR-1909	-	ND	N/A	ND	N/A	0	0	N/A	> 0.99
hsa-miR-190b	-	32.631	N/A	30.882	1.75402	1	3	5.95852	0.316172
hsa-miR-191	A	24.7527	1.29099	25.2122	1.67476	27	22	-1.36525	0.108404
HSA-MIR-191#	-	ND	N/A	ND	N/A	0	0	N/A	> 0.99
hsa-miR-1911#	-	ND	N/A	ND	N/A	0	0	N/A	> 0.99
hsa-miR-1911	B	27.5941	1.25649	28.5921	1.44575	14	10	-2.48764	0.0771858
hsa-miR-1913	-	ND	N/A	ND	N/A	0	0	N/A	> 0.99
hsa-miR-1915#	-	31.023	N/A	ND	N/A	1	0	N/A	> 0.99
hsa-miR-1915	-	ND	N/A	ND	N/A	0	0	N/A	> 0.99
hsa-miR-192	B	27.4597	2.50101	27.1268	1.7007	16	12	1.11058	0.829591
hsa-miR-192#	-	ND	N/A	ND	N/A	0	0	N/A	> 0.99
hsa-miR-193a-3p	-	ND	N/A	ND	N/A	0	0	N/A	> 0.99
hsa-miR-193a-5p	B	26.9606	1.78134	27.6425	1.81538	18	18	-1.86475	0.0952403
hsa-miR-193b	B	27.3234	1.80607	26.5442	1.90658	11	10	1.6101	0.289149
hsa-miR-193b#	-	ND	N/A	ND	N/A	0	0	N/A	> 0.99
hsa-miR-194	B	28.545	3.31599	29.5202	1.0858	3	6	1.03663	0.96133
hsa-miR-194#	-	ND	N/A	ND	N/A	0	0	N/A	> 0.99
hsa-miR-195	B	28.0968	2.29248	28.3097	2.67718	19	18	-1.16446	0.732611	FOC criteria for set A fulfilled. Was calculated in set B
hsa-miR-195#	-	ND	N/A	ND	N/A	0	0	N/A	> 0.99
hsa-miR-196a#	-	ND	N/A	ND	N/A	0	0	N/A	> 0.99
hsa-miR-196b	-	29.4455	1.10662	29.1955	0.511238	2	2	1.58234	0.841399
hsa-miR-196b#	-	ND	N/A	ND	N/A	0	0	N/A	> 0.99
hsa-miR-197	B	25.0021	1.25725	25.0433	0.954579	9	12	-1.06708	0.826884
hsa-miR-1972	-	ND	N/A	29.104	N/A	0	1	N/A	> 0.99
hsa-miR-1976	-	ND	N/A	ND	N/A	0	0	N/A	> 0.99
hsa-miR-198	-	ND	N/A	ND	N/A	0	0	N/A	> 0.99
hsa-miR-199a	-	27.809	N/A	ND	N/A	1	0	N/A	> 0.99
hsa-miR-199a-3p	-	26.4175	3.4917	27.588	0.978636	4	2	-2.93808	0.513894
hsa-miR-199b	-	ND	N/A	ND	N/A	0	0	N/A	> 0.99
hsa-miR-19a	B	27.3491	2.16664	28.2614	2.55688	18	14	-2.12745	0.0906196
hsa-miR-19a#	-	ND	N/A	ND	N/A	0	0	N/A	> 0.99
hsa-miR-19b	A	23.0913	2.07922	23.5392	2.24022	27	22	-1.3543	0.316403
hsa-miR-19b-1#	-	ND	N/A	ND	N/A	0	0	N/A	> 0.99
hsa-miR-200a	-	ND	N/A	ND	N/A	0	0	N/A	> 0.99
hsa-miR-200a#	-	ND	N/A	ND	N/A	0	0	N/A	> 0.99
hsa-miR-200b	-	ND	N/A	30.305	N/A	0	1	N/A	> 0.99
hsa-miR-200b#	-	ND	N/A	ND	N/A	0	0	N/A	> 0.99
hsa-miR-200c	-	ND	N/A	ND	N/A	0	0	N/A	> 0.99
hsa-miR-200c#	-	ND	N/A	ND	N/A	0	0	N/A	> 0.99
hsa-miR-202	-	30.6798	2.36944	28.4195	0.215668	6	2	3.30181	0.481934
hsa-miR-202#	-	ND	N/A	ND	N/A	0	0	N/A	> 0.99
hsa-miR-203	B	26.3238	2.70283	25.5768	1.62915	16	14	1.5948	0.41344
hsa-miR-204	A	19.2708	2.31698	19.1226	1.60666	26	22	1.1022	0.824986
hsa-miR-205	-	28.341	1.99263	28.2585	1.01611	2	2	-1.2944	0.893817
hsa-miR-2053	-	ND	N/A	ND	N/A	0	0	N/A	> 0.99
hsa-miR-206	B	28.3356	4.61203	27.9573	1.40926	8	6	1.19184	0.897653
hsa-miR-208	-	ND	N/A	ND	N/A	0	0	N/A	> 0.99
hsa-miR-208b	-	ND	N/A	ND	N/A	0	0	N/A	> 0.99
hsa-miR-20a	A	22.4293	2.17825	22.8611	1.86253	26	22	-1.3403	0.318299
hsa-miR-20a#	-	ND	N/A	ND	N/A	0	0	N/A	> 0.99
hsa-miR-20b	-	29.367	3.43393	31.107	0.295571	5	2	-3.01198	0.497455
hsa-miR-20b#	-	ND	N/A	ND	N/A	0	0	N/A	> 0.99
hsa-miR-21	-	22.5912	1.0887	22.565	1.17212	28	22	N/A	N/A
hsa-miR-21#	-	17.872	N/A	ND	N/A	1	0	N/A	> 0.99
hsa-miR-210	-	ND	N/A	ND	N/A	0	0	N/A	> 0.99
hsa-miR-211	-	ND	N/A	ND	N/A	0	0	N/A	> 0.99
hsa-miR-2110	-	31.045	0.772682	31.389	N/A	3	1	-1.35011	0.456303
hsa-miR-2115	-	ND	N/A	ND	N/A	0	0	N/A	> 0.99
hsa-miR-2116	-	ND	N/A	ND	N/A	0	0	N/A	> 0.99
hsa-miR-212	B	27.6704	1.8211	26.2484	1.05406	12	10	1.92632	0.222763
hsa-miR-213	-	ND	N/A	27.648	N/A	0	1	N/A	> 0.99
hsa-miR-214	B	28.8573	3.52476	30.1812	0.913307	4	6	-1.65017	0.569892
hsa-miR-214#	-	31.5765	0.154856	31.879	0.274394	2	3	1.68492	0.358764
hsa-miR-215	-	ND	N/A	28.0075	3.41462	0	2	N/A	> 0.99
hsa-miR-216a	-	ND	N/A	ND	N/A	0	0	N/A	> 0.99
hsa-miR-216b	-	ND	N/A	ND	N/A	0	0	N/A	> 0.99
hsa-miR-217	-	ND	N/A	ND	N/A	0	0	N/A	> 0.99
hsa-miR-218	B	27.3689	1.85158	26.9234	1.30045	21	14	1.35053	0.432087
hsa-miR-218-1#	-	ND	N/A	ND	N/A	0	0	N/A	> 0.99
hsa-miR-218-2#	-	ND	N/A	ND	N/A	0	0	N/A	> 0.99
hsa-miR-219	B	27.985	0.198371	27.71	1.43934	3	4	-2.12838	0.350489
hsa-miR-219-1-3p	-	30.818	N/A	ND	N/A	1	0	N/A	> 0.99
hsa-miR-219-2-3p	-	ND	N/A	ND	N/A	0	0	N/A	> 0.99
hsa-miR-22	-	ND	N/A	ND	N/A	0	0	N/A	> 0.99
hsa-miR-22#	-	ND	N/A	ND	N/A	0	0	N/A	> 0.99
hsa-miR-220	-	ND	N/A	ND	N/A	0	0	N/A	> 0.99
hsa-miR-220b	-	ND	N/A	ND	N/A	0	0	N/A	> 0.99
hsa-miR-220c	-	ND	N/A	ND	N/A	0	0	N/A	> 0.99
hsa-miR-221	B	26.945	1.67111	25.6642	2.26758	8	6	1.62676	0.437808
hsa-miR-221#	-	ND	N/A	ND	N/A	0	0	N/A	> 0.99
hsa-miR-222	A	26.6458	1.80027	26.1927	1.65159	27	22	1.37886	0.240651
hsa-miR-222#	-	ND	N/A	ND	N/A	0	0	N/A	> 0.99
hsa-miR-223	A	22.334	1.9476	22.0622	1.91958	27	21	1.19421	0.48524
hsa-miR-223#	B	27.3952	5.19418	29.515	1.15397	8	3	-5.26515	0.494666
hsa-miR-224	-	27.4315	3.92939	28.98	N/A	2	1	-4.0027	0.51138
hsa-miR-2277	-	ND	N/A	ND	N/A	0	0	N/A	> 0.99
hsa-miR-2277-5p	-	ND	N/A	ND	N/A	0	0	N/A	> 0.99
hsa-miR-2278	-	31.075	N/A	ND	N/A	1	0	N/A	> 0.99
hsa-miR-2392	-	ND	N/A	ND	N/A	0	0	N/A	> 0.99
hsa-miR-23a	-	ND	N/A	ND	N/A	0	0	N/A	> 0.99
hsa-miR-23a#	B	30.1168	2.06154	29.0406	1.65489	5	5	1.59958	0.622867
hsa-miR-23b	-	ND	N/A	ND	N/A	0	0	N/A	> 0.99
hsa-miR-23b#	-	ND	N/A	ND	N/A	0	0	N/A	> 0.99
hsa-miR-23c	-	ND	N/A	ND	N/A	0	0	N/A	> 0.99
hsa-miR-24	-	22.9824	1.1867	23.1994	1.71765	28	22	N/A	N/A
hsa-miR-24-1#	-	ND	N/A	ND	N/A	0	0	N/A	> 0.99
hsa-miR-24-2#	-	ND	N/A	ND	N/A	0	0	N/A	> 0.99
hsa-miR-25	A	26.3998	2.04239	26.5997	1.36791	21	17	-1.26143	0.492078
hsa-miR-25#	-	ND	N/A	ND	N/A	0	0	N/A	> 0.99
hsa-miR-26a	A	24.6937	1.14505	25.097	1.72766	27	20	-1.48902	0.119719
hsa-miR-26a-1#	-	ND	N/A	ND	N/A	0	0	N/A	> 0.99
hsa-miR-26a-2#	-	31.222	N/A	ND	N/A	1	0	N/A	> 0.99
hsa-miR-26b	A	25.7943	1.91253	24.9962	1.38704	26	19	1.62366	0.0922348
hsa-miR-26b#	-	32.82	N/A	ND	N/A	1	0	N/A	> 0.99
hsa-miR-27a	B	27.2989	1.31222	26.9166	1.43953	16	10	1.21657	0.505592
hsa-miR-27a#	-	31.9545	2.69337	30.5107	1.63129	2	3	4.4926	0.500697
hsa-miR-27b	B	26.1431	0.585178	25.6664	0.994428	13	10	1.23364	0.417352
hsa-miR-27b#	-	29.846	N/A	ND	N/A	1	0	N/A	> 0.99
hsa-miR-28	B	27.3962	0.970122	27.3798	1.29391	18	13	-1.01617	0.956371
hsa-miR-28-3p	B	26.4805	1.8971	26.1134	2.00835	15	8	1.16664	0.745915
hsa-miR-296	B	28.4596	1.61467	27.2657	0.306948	7	3	2.35751	0.206043
hsa-miR-296-3p	-	ND	N/A	ND	N/A	0	0	N/A	> 0.99
hsa-miR-2964a-5p	-	ND	N/A	29.947	N/A	0	1	N/A	> 0.99
hsa-miR-298	-	ND	N/A	ND	N/A	0	0	N/A	> 0.99
hsa-miR-299-3p	-	ND	N/A	ND	N/A	0	0	N/A	> 0.99
hsa-miR-299-5p	-	ND	N/A	ND	N/A	0	0	N/A	> 0.99
hsa-miR-29a	B	29.1931	2.12347	28.7626	1.98221	17	18	1.37437	0.44696
hsa-miR-29a#	-	28.313	N/A	29.326	0.357796	1	2	-5.1669	0.0692496
hsa-miR-29b	B	26.8093	1.28084	26.3893	1.51604	6	7	1.32302	0.588119
hsa-miR-29b-1#	-	ND	N/A	ND	N/A	0	0	N/A	> 0.99
hsa-miR-29b-2#	-	28.087	N/A	28.044	N/A	1	1	1.03845	> 0.99
hsa-miR-29c	A	27.0647	2.24711	27.2539	2.25466	23	17	-1.24989	0.580585
hsa-miR-301	B	28.2956	1.22172	27.799	0.756538	7	3	1.88136	0.44748
hsa-miR-301b	-	29.328	N/A	ND	N/A	1	0	N/A	> 0.99
hsa-miR-302a	-	32.442	N/A	ND	N/A	1	0	N/A	> 0.99
hsa-miR-302a#	-	ND	N/A	ND	N/A	0	0	N/A	> 0.99
hsa-miR-302b	-	ND	N/A	ND	N/A	0	0	N/A	> 0.99
hsa-miR-302b#	-	ND	N/A	ND	N/A	0	0	N/A	> 0.99
hsa-miR-302c	-	ND	N/A	27.717	N/A	0	1	N/A	> 0.99
hsa-miR-302c#	-	ND	N/A	28.207	N/A	0	1	N/A	> 0.99
hsa-miR-302d	-	ND	N/A	ND	N/A	0	0	N/A	> 0.99
hsa-miR-302d#	-	ND	N/A	ND	N/A	0	0	N/A	> 0.99
hsa-miR-302f	-	ND	N/A	ND	N/A	0	0	N/A	> 0.99
hsa-miR-3064-5p	-	ND	N/A	29.452	N/A	0	1	N/A	> 0.99
hsa-miR-3065-5p	-	30.383	N/A	28.298	N/A	1	1	1.29673	> 0.99
hsa-miR-30a-3p	B	25.729	0.785453	26.5144	2.43781	9	9	-1.3673	0.655163
hsa-miR-30a-5p	B	24.5682	3.08013	24.8197	3.00428	17	20	-1.24304	0.776374
hsa-miR-30b	A	24.8263	2.87847	23.8217	1.51205	23	20	2.1085	0.133454
hsa-miR-30b#	-	ND	N/A	ND	N/A	0	0	N/A	> 0.99
hsa-miR-30c	B	23.8306	3.06834	23.9879	3.00929	16	19	-1.00206	> 0.99
hsa-miR-30c-1#	-	ND	N/A	ND	N/A	0	0	N/A	> 0.99
hsa-miR-30c-2#	-	ND	N/A	ND	N/A	0	0	N/A	> 0.99
hsa-miR-30d	A	27.6418	2.10461	26.7311	1.45469	20	16	1.7591	0.158634	Variable meets FOC criteria for set B. Was calculated in set A.
hsa-miR-30d#	-	ND	N/A	30.1857	1.05206	0	3	N/A	> 0.99
hsa-miR-30e-3p	B	26.6786	1.67375	27.0049	1.35757	12	16	-1.12132	0.770491
hsa-miR-30e-5p	B	28.233	1.08479	28.3158	1.34169	11	6	-1.45107	0.42201
hsa-miR-31	B	27.7132	1.39158	28.8908	1.87319	15	13	-2.79808	0.0476095
hsa-miR-31#	B	30.7963	1.93603	28.4194	0.289494	4	5	4.36761	0.144304
hsa-miR-3115	-	ND	N/A	ND	N/A	0	0	N/A	> 0.99
hsa-miR-3117-5p	-	ND	N/A	ND	N/A	0	0	N/A	> 0.99
hsa-miR-3120-5p	-	ND	N/A	ND	N/A	0	0	N/A	> 0.99
hsa-miR-3121	-	ND	N/A	ND	N/A	0	0	N/A	> 0.99
hsa-miR-3124	-	ND	N/A	ND	N/A	0	0	N/A	> 0.99
hsa-miR-3124-3p	-	ND	N/A	ND	N/A	0	0	N/A	> 0.99
hsa-miR-3128	-	ND	N/A	ND	N/A	0	0	N/A	> 0.99
hsa-miR-3129	-	ND	N/A	ND	N/A	0	0	N/A	> 0.99
hsa-miR-3129-3p	-	31.165	N/A	ND	N/A	1	0	N/A	> 0.99
hsa-miR-3135b	-	ND	N/A	ND	N/A	0	0	N/A	> 0.99
hsa-miR-3136-3p	-	ND	N/A	ND	N/A	0	0	N/A	> 0.99
hsa-miR-3138	B	29.3979	1.43776	30.1305	1.57094	10	11	-1.66591	0.407359
hsa-miR-3140	-	ND	N/A	ND	N/A	0	0	N/A	> 0.99
hsa-miR-3142	-	ND	N/A	ND	N/A	0	0	N/A	> 0.99
hsa-miR-3147	-	ND	N/A	ND	N/A	0	0	N/A	> 0.99
hsa-miR-3151	-	ND	N/A	ND	N/A	0	0	N/A	> 0.99
hsa-miR-3152	-	ND	N/A	ND	N/A	0	0	N/A	> 0.99
hsa-miR-3153	-	ND	N/A	ND	N/A	0	0	N/A	> 0.99
hsa-miR-3154	-	ND	N/A	ND	N/A	0	0	N/A	> 0.99
hsa-miR-3155b	B	33.0287	0.573251	32.749	0.791262	8	7	1.26189	0.625076
hsa-miR-3156	B	30.5808	1.3363	30.461	1.45973	20	13	1.13054	0.692341
hsa-miR-3157-3p	-	ND	N/A	ND	N/A	0	0	N/A	> 0.99
hsa-miR-3160	-	ND	N/A	ND	N/A	0	0	N/A	> 0.99
hsa-miR-3162-3p	-	30.111	N/A	ND	N/A	1	0	N/A	> 0.99
hsa-miR-3163	-	ND	N/A	27.776	N/A	0	1	N/A	> 0.99
hsa-miR-3167	-	13.056	N/A	ND	N/A	1	0	N/A	> 0.99
hsa-miR-3170	-	ND	N/A	ND	N/A	0	0	N/A	> 0.99
hsa-miR-3171	-	ND	N/A	ND	N/A	0	0	N/A	> 0.99
hsa-miR-3173-5p	-	ND	N/A	32.887	N/A	0	1	N/A	> 0.99
hsa-miR-3175	-	ND	N/A	29.6507	0.536662	0	3	N/A	> 0.99
hsa-miR-3179	-	22.8415	0.187383	22.646	N/A	2	1	-2.61693	0.56482
hsa-miR-3180	-	ND	N/A	32.269	N/A	0	1	N/A	> 0.99
hsa-miR-3180-3p	-	32.9865	0.366988	32.3243	0.53891	2	3	2.81863	0.0661732
hsa-miR-3184	-	ND	N/A	ND	N/A	0	0	N/A	> 0.99
hsa-miR-3187	-	9.1185	0.888833	9.222	N/A	2	1	-1.74843	0.0674908
hsa-miR-3187-5p	-	ND	N/A	ND	N/A	0	0	N/A	> 0.99
hsa-miR-3188	-	ND	N/A	ND	N/A	0	0	N/A	> 0.99
hsa-miR-3189	-	28.422	2.45507	27.23	N/A	2	1	-1.29257	0.931878
hsa-miR-3192	-	ND	N/A	ND	N/A	0	0	N/A	> 0.99
hsa-miR-3194	-	26.792	N/A	ND	N/A	1	0	N/A	> 0.99
hsa-miR-3196	A	28.3073	2.04158	28.127	1.68338	23	18	1.14507	0.769875
hsa-miR-3197	-	ND	N/A	ND	N/A	0	0	N/A	> 0.99
hsa-miR-32	-	30.608	1.01713	28.176	N/A	4	1	6.24375	0.258363
hsa-miR-32#	-	ND	N/A	ND	N/A	0	0	N/A	> 0.99
hsa-miR-320	A	23.8817	2.03119	23.5538	1.37185	27	22	1.26425	0.405461
HSA-MIR-320B	B	32.0099	2.26242	32.9842	0.443141	8	6	-1.24846	0.713992
hsa-miR-320c	-	ND	N/A	ND	N/A	0	0	N/A	> 0.99
hsa-miR-320d	-	ND	N/A	ND	N/A	0	0	N/A	> 0.99
hsa-miR-320e	-	ND	N/A	ND	N/A	0	0	N/A	> 0.99
hsa-miR-323-3p	A	26.5818	1.24044	26.9068	1.65431	25	20	-1.3324	0.326464
hsa-miR-323b-3p	-	ND	N/A	ND	N/A	0	0	N/A	> 0.99
hsa-miR-324-3p	B	29.407	1.36777	29.1507	1.23997	8	7	1.32347	0.614162
hsa-miR-324-5p	B	27.7614	1.15306	28.2548	1.22699	7	5	-1.19089	0.792542
hsa-miR-325	-	ND	N/A	ND	N/A	0	0	N/A	> 0.99
hsa-miR-326	-	ND	N/A	29.025	N/A	0	1	N/A	> 0.99
hsa-miR-328	-	25.1126	1.18157	25.1852	1.56853	28	22	N/A	N/A
hsa-miR-329	-	ND	N/A	ND	N/A	0	0	N/A	> 0.99
hsa-miR-330	-	ND	N/A	32.166	N/A	0	1	N/A	> 0.99
hsa-miR-330-5p	-	ND	N/A	ND	N/A	0	0	N/A	> 0.99
hsa-miR-331	A	26.2482	1.08357	26.2232	1.25947	26	19	-1.064	0.804632
hsa-miR-331-5p	-	32.294	1.02776	28.777	N/A	3	1	22.6756	0.107298
hsa-miR-335	A	25.7618	1.17824	26.1296	1.41063	26	20	-1.40576	0.114902
hsa-miR-335#	-	ND	N/A	ND	N/A	0	0	N/A	> 0.99
hsa-miR-337-3p	-	ND	N/A	ND	N/A	0	0	N/A	> 0.99
hsa-miR-337-5p	-	28.123	N/A	ND	N/A	1	0	N/A	> 0.99
hsa-miR-338-3p	-	30.7787	0.408674	32.61	N/A	3	1	-8.43278	0.114705
HSA-MIR-338-5P	B	24.294	1.30263	24.8964	1.22209	14	12	-1.66201	0.219316
hsa-miR-339-3p	B	31.3123	1.46971	30.8367	1.51805	4	3	1.00791	> 0.99
hsa-miR-339-5p	-	ND	N/A	ND	N/A	0	0	N/A	> 0.99
hsa-miR-33a	-	ND	N/A	ND	N/A	0	0	N/A	> 0.99
hsa-miR-33a#	-	32.043	N/A	ND	N/A	1	0	N/A	> 0.99
hsa-miR-33b	-	ND	N/A	ND	N/A	0	0	N/A	> 0.99
hsa-miR-340	B	30.9151	1.3233	30.275	1.30844	13	9	1.79401	0.235984
hsa-miR-340#	-	28.808	0.229103	29.908	N/A	2	1	1.42598	0.853717
hsa-miR-342-3p	A	26.0912	2.01576	25.6393	1.84347	24	20	1.22804	0.562361
hsa-miR-342-5p	-	ND	N/A	ND	N/A	0	0	N/A	> 0.99
hsa-miR-345	B	29.9499	1.11967	29.6345	1.68221	14	11	1.11179	0.778897
hsa-miR-346	-	ND	N/A	ND	N/A	0	0	N/A	> 0.99
hsa-miR-34a	B	24.4638	1.07577	24.1876	1.29862	11	7	1.14794	0.70143
hsa-miR-34a#	B	27.2333	4.30012	28.0779	0.942251	11	7	-1.71738	0.66226
hsa-miR-34b	B	26.2835	1.70969	25.7244	0.791621	20	19	1.21506	0.579781	FOC criteria for set A fulfilled. Was calculated in set B
hsa-miR-34b	B	28.0747	1.55038	28.1378	0.560173	6	5	-1.31309	0.727433
hsa-miR-34c	B	28.0259	1.97707	28.7476	2.29093	19	17	-1.94159	0.224594
hsa-miR-34c-3p	B	30.9648	1.41028	32.1789	0.542551	8	7	-2.7577	0.0623716
hsa-miR-3545-5p	-	ND	N/A	ND	N/A	0	0	N/A	> 0.99
hsa-miR-3591-3p	-	16.838	N/A	ND	N/A	1	0	N/A	> 0.99
hsa-miR-3591-5p	-	ND	N/A	ND	N/A	0	0	N/A	> 0.99
hsa-miR-3605-3p	-	ND	N/A	ND	N/A	0	0	N/A	> 0.99
hsa-miR-3606	-	ND	N/A	ND	N/A	0	0	N/A	> 0.99
hsa-miR-361	B	26.9046	1.49931	26.1491	1.47726	9	9	1.48714	0.474055
hsa-miR-3613-3p	-	ND	N/A	ND	N/A	0	0	N/A	> 0.99
hsa-miR-3613-5p	-	29.236	N/A	ND	N/A	1	0	N/A	> 0.99
hsa-miR-361-3p	-	ND	N/A	ND	N/A	0	0	N/A	> 0.99
hsa-miR-3616-5p	-	ND	N/A	ND	N/A	0	0	N/A	> 0.99
hsa-miR-3617	-	ND	N/A	19.12	11.2614	0	2	N/A	> 0.99
hsa-miR-3619-3p	-	ND	N/A	30.3393	1.42058	0	3	N/A	> 0.99
hsa-miR-3619-5p	-	ND	N/A	ND	N/A	0	0	N/A	> 0.99
hsa-miR-362	-	27.5435	0.415072	28.5227	1.04534	2	3	-3.21733	0.0439085
hsa-miR-3621	-	ND	N/A	ND	N/A	0	0	N/A	> 0.99
hsa-miR-3622a-3p	-	ND	N/A	32.9587	0.818611	0	3	N/A	> 0.99
hsa-miR-3622b-3p	B	31.028	2.01525	29.0412	0.998303	4	4	4.76633	0.0760924
hsa-miR-3622b-5p	-	ND	N/A	ND	N/A	0	0	N/A	> 0.99
hsa-miR-362-3p	-	30.4005	2.11354	31.3152	1.36093	2	4	-6.58804	0.074478
hsa-miR-363	-	ND	N/A	ND	N/A	0	0	N/A	> 0.99
hsa-miR-363#	-	ND	N/A	ND	N/A	0	0	N/A	> 0.99
hsa-miR-3647-3p	-	26.085	N/A	ND	N/A	1	0	N/A	> 0.99
hsa-miR-3647-5p	-	ND	N/A	ND	N/A	0	0	N/A	> 0.99
hsa-miR-3648	-	30.527	N/A	ND	N/A	1	0	N/A	> 0.99
hsa-miR-365	B	31.2035	2.19585	31.9614	1.40885	16	12	-1.58374	0.29106
hsa-miR-3652	-	ND	N/A	ND	N/A	0	0	N/A	> 0.99
hsa-miR-3655	-	ND	N/A	ND	N/A	0	0	N/A	> 0.99
hsa-miR-3657	-	ND	N/A	ND	N/A	0	0	N/A	> 0.99
hsa-miR-3659	-	31.9975	0.423382	ND	N/A	8	0	N/A	> 0.99
hsa-miR-3660	-	ND	N/A	ND	N/A	0	0	N/A	> 0.99
hsa-miR-3663-3p	B	20.2398	7.92826	23.4374	9.29898	17	15	-8.70626	0.288884
hsa-miR-3663-5p	-	27.982	N/A	ND	N/A	1	0	N/A	> 0.99
hsa-miR-3667-3p	-	ND	N/A	ND	N/A	0	0	N/A	> 0.99
hsa-miR-3667-5p	-	ND	N/A	ND	N/A	0	0	N/A	> 0.99
hsa-miR-367	-	ND	N/A	ND	N/A	0	0	N/A	> 0.99
hsa-miR-367#	-	ND	N/A	ND	N/A	0	0	N/A	> 0.99
hsa-miR-3670	-	ND	N/A	ND	N/A	0	0	N/A	> 0.99
hsa-miR-3671	-	ND	N/A	ND	N/A	0	0	N/A	> 0.99
hsa-miR-3672	-	ND	N/A	ND	N/A	0	0	N/A	> 0.99
hsa-miR-3679-3p	-	ND	N/A	ND	N/A	0	0	N/A	> 0.99
hsa-miR-3681#	-	ND	N/A	ND	N/A	0	0	N/A	> 0.99
hsa-miR-3685	-	ND	N/A	ND	N/A	0	0	N/A	> 0.99
hsa-miR-3686	-	ND	N/A	ND	N/A	0	0	N/A	> 0.99
hsa-miR-3689a-3p	-	ND	N/A	ND	N/A	0	0	N/A	> 0.99
hsa-miR-3689e	-	33.13	N/A	ND	N/A	1	0	N/A	> 0.99
hsa-miR-3689f	-	ND	N/A	ND	N/A	0	0	N/A	> 0.99
hsa-miR-3691-3p	-	ND	N/A	ND	N/A	0	0	N/A	> 0.99
hsa-miR-369-3p	-	ND	N/A	ND	N/A	0	0	N/A	> 0.99
hsa-miR-369-5p	-	ND	N/A	ND	N/A	0	0	N/A	> 0.99
hsa-miR-370	-	ND	N/A	ND	N/A	0	0	N/A	> 0.99
hsa-miR-371	-	ND	N/A	28.127	N/A	0	1	N/A	> 0.99
hsa-miR-371-3p	-	ND	N/A	ND	N/A	0	0	N/A	> 0.99
hsa-miR-3714	-	33.615	N/A	32.83	N/A	1	1	1.73752	> 0.99
hsa-miR-371b-3p	-	ND	N/A	ND	N/A	0	0	N/A	> 0.99
hsa-miR-371b-5p	-	ND	N/A	ND	N/A	0	0	N/A	> 0.99
hsa-miR-372	-	ND	N/A	32.306	N/A	0	1	N/A	> 0.99
hsa-miR-373	-	28.339	N/A	ND	N/A	1	0	N/A	> 0.99
hsa-miR-373#	-	ND	N/A	ND	N/A	0	0	N/A	> 0.99
hsa-miR-374	B	28.8708	2.00249	29.064	2.53687	21	10	-1.27959	0.660544
hsa-miR-374a#	-	ND	N/A	ND	N/A	0	0	N/A	> 0.99
hsa-miR-374b#	-	ND	N/A	ND	N/A	0	0	N/A	> 0.99
hsa-miR-374c	-	ND	N/A	ND	N/A	0	0	N/A	> 0.99
hsa-miR-375	B	26.9108	0.733395	27.9433	1.69387	5	10	-3.68731	0.0192641
hsa-miR-376a	-	28.479	2.18461	27.243	3.08157	3	2	1.42256	0.779726
hsa-miR-376a#	-	ND	N/A	ND	N/A	0	0	N/A	> 0.99
hsa-miR-376b	-	15.892	N/A	ND	N/A	1	0	N/A	> 0.99
hsa-miR-376c	B	29.8888	1.93446	29.4995	1.56258	8	8	1.02241	0.963256
hsa-miR-377	-	ND	N/A	ND	N/A	0	0	N/A	> 0.99
hsa-miR-377#	-	ND	N/A	ND	N/A	0	0	N/A	> 0.99
hsa-miR-378	-	29.1565	0.398101	27.347	N/A	2	1	2.83176	0.637467
hsa-miR-378	-	32.392	N/A	32.076	N/A	1	1	-1.01391	> 0.99
hsa-miR-378c	-	ND	N/A	ND	N/A	0	0	N/A	> 0.99
hsa-miR-378d	-	ND	N/A	ND	N/A	0	0	N/A	> 0.99
hsa-miR-378f	-	ND	N/A	ND	N/A	0	0	N/A	> 0.99
hsa-miR-378g	-	ND	N/A	ND	N/A	0	0	N/A	> 0.99
hsa-miR-378h	-	31.212	N/A	29.659	N/A	1	1	-1.74919	> 0.99
hsa-miR-378i	B	28.3048	2.41916	28.4163	2.75388	6	3	1.59536	0.67724
hsa-miR-380-3p	-	ND	N/A	ND	N/A	0	0	N/A	> 0.99
hsa-miR-380-5p	-	ND	N/A	ND	N/A	0	0	N/A	> 0.99
hsa-miR-381	-	ND	N/A	ND	N/A	0	0	N/A	> 0.99
hsa-miR-382	-	ND	N/A	ND	N/A	0	0	N/A	> 0.99
hsa-miR-383	-	ND	N/A	ND	N/A	0	0	N/A	> 0.99
hsa-miR-384	-	ND	N/A	ND	N/A	0	0	N/A	> 0.99
hsa-miR-3907	-	ND	N/A	ND	N/A	0	0	N/A	> 0.99
hsa-mir-3908	-	ND	N/A	ND	N/A	0	0	N/A	> 0.99
hsa-miR-3910	-	ND	N/A	ND	N/A	0	0	N/A	> 0.99
hsa-miR-3916	-	ND	N/A	ND	N/A	0	0	N/A	> 0.99
hsa-miR-3918	-	ND	N/A	ND	N/A	0	0	N/A	> 0.99
hsa-miR-3921	-	ND	N/A	ND	N/A	0	0	N/A	> 0.99
hsa-miR-3922-5p	-	32.429	0.763675	ND	N/A	2	0	N/A	> 0.99
hsa-miR-3925-3p	-	ND	N/A	ND	N/A	0	0	N/A	> 0.99
hsa-miR-3925-5p	-	ND	N/A	ND	N/A	0	0	N/A	> 0.99
hsa-mir-3926	-	ND	N/A	31.46	N/A	0	1	N/A	> 0.99
hsa-miR-3927	-	ND	N/A	ND	N/A	0	0	N/A	> 0.99
hsa-miR-3929	-	ND	N/A	ND	N/A	0	0	N/A	> 0.99
hsa-miR-3934	-	ND	N/A	ND	N/A	0	0	N/A	> 0.99
hsa-miR-3935	-	ND	N/A	ND	N/A	0	0	N/A	> 0.99
hsa-miR-3936	-	ND	N/A	ND	N/A	0	0	N/A	> 0.99
hsa-miR-3937	-	ND	N/A	ND	N/A	0	0	N/A	> 0.99
hsa-miR-3940-5p	-	ND	N/A	ND	N/A	0	0	N/A	> 0.99
hsa-miR-3942-5p	-	ND	N/A	ND	N/A	0	0	N/A	> 0.99
hsa-miR-3944-3p	-	ND	N/A	ND	N/A	0	0	N/A	> 0.99
hsa-miR-3944-5p	-	ND	N/A	ND	N/A	0	0	N/A	> 0.99
hsa-miR-409-3p	-	ND	N/A	30.4015	0.559321	0	2	N/A	> 0.99
hsa-miR-409-5p	-	ND	N/A	ND	N/A	0	0	N/A	> 0.99
hsa-miR-410	B	28.2153	1.0043	27.0438	0.641987	8	9	1.87764	0.0650237
hsa-miR-411	-	30.676	N/A	27.4913	0.973264	1	4	18.8862	0.0885853
hsa-miR-411#	-	ND	N/A	ND	N/A	0	0	N/A	> 0.99
hsa-miR-412	-	ND	N/A	ND	N/A	0	0	N/A	> 0.99
hsa-miR-422a	-	28.2805	0.289207	28.125	N/A	2	1	1.46619	0.685337
hsa-miR-423	B	29.9534	2.36367	28.9606	2.12178	7	7	2.89809	0.235865
hsa-miR-423-3P	-	ND	N/A	ND	N/A	0	0	N/A	> 0.99
hsa-miR-423-5p	B	28.463	2.64998	29.4158	0.533858	7	5	-2.96043	0.128719
hsa-miR-424	-	ND	N/A	29.7663	1.57799	0	3	N/A	> 0.99
hsa-miR-424#	-	ND	N/A	ND	N/A	0	0	N/A	> 0.99
hsa-miR-425#	-	ND	N/A	ND	N/A	0	0	N/A	> 0.99
hsa-miR-425	-	ND	N/A	29.679	N/A	0	1	N/A	> 0.99
hsa-miR-4251	-	ND	N/A	ND	N/A	0	0	N/A	> 0.99
hsa-miR-4253	-	ND	N/A	ND	N/A	0	0	N/A	> 0.99
hsa-miR-425-5p	-	ND	N/A	ND	N/A	0	0	N/A	> 0.99
hsa-miR-4256	-	ND	N/A	ND	N/A	0	0	N/A	> 0.99
hsa-miR-4257	-	ND	N/A	ND	N/A	0	0	N/A	> 0.99
hsa-miR-4258	-	ND	N/A	ND	N/A	0	0	N/A	> 0.99
hsa-miR-4259	-	ND	N/A	ND	N/A	0	0	N/A	> 0.99
hsa-miR-4260	-	ND	N/A	ND	N/A	0	0	N/A	> 0.99
hsa-miR-4263	-	31.542	N/A	ND	N/A	1	0	N/A	> 0.99
hsa-miR-4264	-	ND	N/A	ND	N/A	0	0	N/A	> 0.99
hsa-miR-4265	-	ND	N/A	ND	N/A	0	0	N/A	> 0.99
hsa-miR-4267	-	ND	N/A	ND	N/A	0	0	N/A	> 0.99
hsa-miR-4269	-	ND	N/A	ND	N/A	0	0	N/A	> 0.99
hsa-miR-4274	-	32.199	0.678823	32.5835	0.265165	2	2	1.68152	0.756351
hsa-miR-4277	-	ND	N/A	ND	N/A	0	0	N/A	> 0.99
hsa-miR-4279	-	ND	N/A	ND	N/A	0	0	N/A	> 0.99
hsa-miR-4284	B	28.9396	1.08739	28.2926	0.910819	23	15	1.58342	0.157313
hsa-miR-4286	A	22.516	1.64628	22.0575	1.01693	28	22	1.41896	0.241303
hsa-miR-4287	-	ND	N/A	ND	N/A	0	0	N/A	> 0.99
hsa-miR-4288	-	ND	N/A	ND	N/A	0	0	N/A	> 0.99
hsa-miR-429	-	ND	N/A	ND	N/A	0	0	N/A	> 0.99
hsa-miR-4290	-	ND	N/A	ND	N/A	0	0	N/A	> 0.99
hsa-miR-4291	-	ND	N/A	ND	N/A	0	0	N/A	> 0.99
hsa-miR-4295	-	ND	N/A	ND	N/A	0	0	N/A	> 0.99
hsa-miR-4303	B	30.553	0.804608	30.9886	0.784849	5	5	-1.55682	0.360429
hsa-miR-4304	B	27.6502	1.25167	28.641	1.70581	5	4	-1.55414	0.650793
hsa-miR-4306	-	28.675	N/A	ND	N/A	1	0	N/A	> 0.99
hsa-miR-4307	-	ND	N/A	ND	N/A	0	0	N/A	> 0.99
hsa-miR-4308	-	ND	N/A	ND	N/A	0	0	N/A	> 0.99
hsa-miR-431	-	ND	N/A	ND	N/A	0	0	N/A	> 0.99
hsa-miR-431#	-	ND	N/A	ND	N/A	0	0	N/A	> 0.99
hsa-miR-4310	-	ND	N/A	ND	N/A	0	0	N/A	> 0.99
hsa-miR-4311	-	ND	N/A	ND	N/A	0	0	N/A	> 0.99
hsa-miR-4312	-	ND	N/A	ND	N/A	0	0	N/A	> 0.99
hsa-miR-4313	-	ND	N/A	ND	N/A	0	0	N/A	> 0.99
hsa-miR-4314	-	ND	N/A	ND	N/A	0	0	N/A	> 0.99
hsa-miR-4318	-	ND	N/A	ND	N/A	0	0	N/A	> 0.99
hsa-miR-432	-	30.1587	0.235139	29.233	N/A	3	1	-1.07952	0.966521
hsa-miR-432#	-	ND	N/A	ND	N/A	0	0	N/A	> 0.99
hsa-miR-4322	-	ND	N/A	ND	N/A	0	0	N/A	> 0.99
hsa-miR-4323	-	ND	N/A	ND	N/A	0	0	N/A	> 0.99
hsa-miR-4324	-	ND	N/A	ND	N/A	0	0	N/A	> 0.99
hsa-miR-4326	-	ND	N/A	ND	N/A	0	0	N/A	> 0.99
hsa-miR-4327	-	ND	N/A	ND	N/A	0	0	N/A	> 0.99
hsa-miR-433	-	30.0217	0.532625	28.6805	3.18693	4	2	1.09239	0.916223
hsa-mir-4330	-	ND	N/A	ND	N/A	0	0	N/A	> 0.99
hsa-miR-4417	B	20.3967	1.04735	20.8186	1.88429	10	10	-1.74061	0.234182
hsa-miR-4419a	-	ND	N/A	ND	N/A	0	0	N/A	> 0.99
hsa-miR-4419b	B	30.935	0.653239	31.2886	0.861769	3	5	-1.30572	0.752777
hsa-miR-4423-3p	-	28.372	N/A	ND	N/A	1	0	N/A	> 0.99
hsa-miR-4428	-	ND	N/A	ND	N/A	0	0	N/A	> 0.99
hsa-miR-4429	-	29.874	N/A	32.318	N/A	1	1	1.83059	> 0.99
hsa-miR-4430	-	ND	N/A	ND	N/A	0	0	N/A	> 0.99
hsa-miR-4433	-	ND	N/A	ND	N/A	0	0	N/A	> 0.99
hsa-miR-4436a	-	ND	N/A	ND	N/A	0	0	N/A	> 0.99
hsa-miR-4436b-3p	-	ND	N/A	ND	N/A	0	0	N/A	> 0.99
hsa-miR-4437	-	ND	N/A	32.249	N/A	0	1	N/A	> 0.99
hsa-mir-4438	-	ND	N/A	ND	N/A	0	0	N/A	> 0.99
hsa-miR-4439	-	ND	N/A	ND	N/A	0	0	N/A	> 0.99
hsa-miR-4440	-	ND	N/A	ND	N/A	0	0	N/A	> 0.99
hsa-miR-4442	-	ND	N/A	ND	N/A	0	0	N/A	> 0.99
hsa-miR-4443	-	30.972	1.92474	ND	N/A	2	0	N/A	> 0.99
hsa-miR-4445#	-	ND	N/A	ND	N/A	0	0	N/A	> 0.99
hsa-miR-4446-3p	-	ND	N/A	11.354	N/A	0	1	N/A	> 0.99
hsa-miR-4446-5p	-	ND	N/A	ND	N/A	0	0	N/A	> 0.99
hsa-miR-4447	-	ND	N/A	ND	N/A	0	0	N/A	> 0.99
hsa-miR-4449	A	25.7978	1.0884	26.6266	1.7144	27	22	-1.69945	0.0407829
hsa-miR-4452	-	ND	N/A	ND	N/A	0	0	N/A	> 0.99
hsa-miR-4453	-	ND	N/A	ND	N/A	0	0	N/A	> 0.99
hsa-miR-4454	A	22.7277	1.06165	22.8537	1.00847	24	20	1.03722	0.879897
hsa-miR-4455	-	ND	N/A	ND	N/A	0	0	N/A	> 0.99
hsa-miR-4458	-	ND	N/A	ND	N/A	0	0	N/A	> 0.99
hsa-miR-4462	-	ND	N/A	ND	N/A	0	0	N/A	> 0.99
hsa-miR-4467	B	28.2523	0.656384	27.5227	0.834486	6	4	1.8691	0.0532957
hsa-miR-4469	-	ND	N/A	ND	N/A	0	0	N/A	> 0.99
hsa-miR-4472	-	ND	N/A	ND	N/A	0	0	N/A	> 0.99
hsa-miR-4474-3p	-	28.7065	0.204354	27.5797	0.699654	2	3	1.6991	0.520284
hsa-miR-448	-	ND	N/A	ND	N/A	0	0	N/A	> 0.99
hsa-miR-4483	-	ND	N/A	ND	N/A	0	0	N/A	> 0.99
hsa-miR-4484	-	ND	N/A	31.801	N/A	0	1	N/A	> 0.99
hsa-miR-4487	-	ND	N/A	32.9205	0.00212132	0	2	N/A	> 0.99
hsa-miR-4488	-	28.287	N/A	24.7213	0.4683	1	3	12.1169	0.0680951
hsa-miR-449	-	ND	N/A	ND	N/A	0	0	N/A	> 0.99
hsa-miR-4490	B	33.1776	0.480703	33.2475	0.456039	10	6	-1.96554	0.0633038
hsa-miR-4493	-	ND	N/A	ND	N/A	0	0	N/A	> 0.99
hsa-miR-4495	-	ND	N/A	ND	N/A	0	0	N/A	> 0.99
hsa-miR-4498	-	ND	N/A	ND	N/A	0	0	N/A	> 0.99
hsa-miR-449b	-	31.283	N/A	30.289	1.83848	1	2	1.47796	0.879361
hsa-miR-449b#	-	ND	N/A	28.765	N/A	0	1	N/A	> 0.99
hsa-miR-449c	-	29.717	N/A	ND	N/A	1	0	N/A	> 0.99
hsa-miR-4502	-	ND	N/A	ND	N/A	0	0	N/A	> 0.99
hsa-miR-4503	-	ND	N/A	ND	N/A	0	0	N/A	> 0.99
hsa-miR-4505	-	ND	N/A	ND	N/A	0	0	N/A	> 0.99
hsa-miR-4506	-	28.9353	1.73583	ND	N/A	3	0	N/A	> 0.99
hsa-miR-450a	-	ND	N/A	31.819	N/A	0	1	N/A	> 0.99
hsa-miR-450b-3p	-	ND	N/A	ND	N/A	0	0	N/A	> 0.99
hsa-miR-450b-5p	-	ND	N/A	ND	N/A	0	0	N/A	> 0.99
hsa-miR-451	B	24.6398	3.45271	26.9023	2.31371	12	11	-4.56153	0.0338647
hsa-miR-452	-	ND	N/A	28.7305	0.0742462	0	2	N/A	> 0.99
hsa-miR-452#	-	ND	N/A	ND	N/A	0	0	N/A	> 0.99
hsa-miR-4521	-	ND	N/A	ND	N/A	0	0	N/A	> 0.99
hsa-miR-4524#	-	ND	N/A	ND	N/A	0	0	N/A	> 0.99
hsa-miR-4524	-	ND	N/A	ND	N/A	0	0	N/A	> 0.99
hsa-miR-4525	-	ND	N/A	ND	N/A	0	0	N/A	> 0.99
hsa-miR-4528	-	ND	N/A	ND	N/A	0	0	N/A	> 0.99
hsa-miR-4529-3p	-	ND	N/A	ND	N/A	0	0	N/A	> 0.99
hsa-miR-453	-	ND	N/A	ND	N/A	0	0	N/A	> 0.99
hsa-miR-4533	-	ND	N/A	ND	N/A	0	0	N/A	> 0.99
hsa-miR-4534	-	ND	N/A	ND	N/A	0	0	N/A	> 0.99
hsa-miR-4535	A	28.34	1.28463	28.2065	0.930248	28	22	1.1327	0.604993
hsa-miR-4538	-	ND	N/A	ND	N/A	0	0	N/A	> 0.99
hsa-miR-4539	-	27.315	N/A	ND	N/A	1	0	N/A	> 0.99
hsa-miR-454	B	30.3287	0.503749	31.058	0.930939	7	3	-3.22337	0.0634389
hsa-miR-454#	-	ND	N/A	ND	N/A	0	0	N/A	> 0.99
hsa-miR-4540	-	ND	N/A	ND	N/A	0	0	N/A	> 0.99
hsa-miR-455	-	ND	N/A	28.306	N/A	0	1	N/A	> 0.99
hsa-miR-455-3p	-	ND	N/A	ND	N/A	0	0	N/A	> 0.99
hsa-miR-4638-5p	-	ND	N/A	ND	N/A	0	0	N/A	> 0.99
hsa-miR-4639-3p	-	ND	N/A	ND	N/A	0	0	N/A	> 0.99
hsa-miR-4640-5p	-	ND	N/A	ND	N/A	0	0	N/A	> 0.99
hsa-miR-4641	-	ND	N/A	ND	N/A	0	0	N/A	> 0.99
hsa-miR-4642	-	ND	N/A	ND	N/A	0	0	N/A	> 0.99
hsa-miR-4644	-	ND	N/A	ND	N/A	0	0	N/A	> 0.99
hsa-miR-4646-3p	-	31.483	0.910754	29.4	N/A	2	1	3.31042	0.465963
hsa-miR-4646-5p	-	32.1055	0.443356	26.9968	7.83067	2	8	58.2013	0.334458
hsa-miR-4647	-	30.02	N/A	ND	N/A	1	0	N/A	> 0.99
hsa-mir-4648	-	28.21	N/A	27.3565	0.211425	1	2	1.88057	0.658079
hsa-miR-4649-3p	-	ND	N/A	23.542	0.651636	0	3	N/A	> 0.99
hsa-miR-4649-5p	-	ND	N/A	ND	N/A	0	0	N/A	> 0.99
hsa-miR-4651	B	24.4162	4.0348	26.7492	1.90804	21	15	-4.68688	0.0665327
hsa-miR-4652-3p	B	25.9393	0.47615	27.077	0.779039	4	6	-2.81867	0.0736785
hsa-miR-4653-3p	-	ND	N/A	ND	N/A	0	0	N/A	> 0.99
hsa-miR-4654	-	ND	N/A	ND	N/A	0	0	N/A	> 0.99
hsa-miR-4655-5p	-	27.1973	0.469118	26.541	N/A	4	1	2.047	0.494035
hsa-miR-4656	-	ND	N/A	ND	N/A	0	0	N/A	> 0.99
hsa-miR-4657	-	33.927	N/A	32.858	N/A	1	1	-1.17657	> 0.99
hsa-miR-4659a-3p	B	30.8114	1.82169	30.8922	2.02924	19	13	-1.38338	0.506173
hsa-miR-4659b-5p	-	ND	N/A	ND	N/A	0	0	N/A	> 0.99
hsa-miR-4662a-3p	-	ND	N/A	ND	N/A	0	0	N/A	> 0.99
hsa-miR-4667-3p	-	ND	N/A	ND	N/A	0	0	N/A	> 0.99
hsa-miR-4667-5p	-	ND	N/A	ND	N/A	0	0	N/A	> 0.99
hsa-miR-4668-3p	-	ND	N/A	ND	N/A	0	0	N/A	> 0.99
hsa-miR-4668-5p	-	ND	N/A	ND	N/A	0	0	N/A	> 0.99
hsa-miR-4669	-	30.2315	0.656902	30.777	N/A	2	1	1.84055	0.0400245
hsa-miR-4674	A	28.0866	2.00688	28.672	1.79042	28	22	-1.45307	0.324723
hsa-miR-4678	-	ND	N/A	ND	N/A	0	0	N/A	> 0.99
hsa-mir-4679	-	ND	N/A	ND	N/A	0	0	N/A	> 0.99
hsa-miR-4682	-	ND	N/A	ND	N/A	0	0	N/A	> 0.99
hsa-miR-4684-3p	-	ND	N/A	ND	N/A	0	0	N/A	> 0.99
hsa-miR-4685-3p	-	ND	N/A	ND	N/A	0	0	N/A	> 0.99
hsa-miR-4685-5p	-	ND	N/A	ND	N/A	0	0	N/A	> 0.99
hsa-miR-4686	-	ND	N/A	ND	N/A	0	0	N/A	> 0.99
hsa-miR-4687-5p	-	31.755	0.394566	29.906	2.16932	2	4	2.5186	0.581609
hsa-miR-4689	B	29.6678	0.800006	29.9243	0.832322	6	4	1.0476	0.929931
hsa-miR-4690-5p	-	ND	N/A	ND	N/A	0	0	N/A	> 0.99
hsa-miR-4692	-	ND	N/A	ND	N/A	0	0	N/A	> 0.99
hsa-miR-4693-3p	-	ND	N/A	ND	N/A	0	0	N/A	> 0.99
hsa-miR-4695-3p	-	ND	N/A	ND	N/A	0	0	N/A	> 0.99
hsa-miR-4697-3p	-	31.042	N/A	ND	N/A	1	0	N/A	> 0.99
hsa-miR-4698	B	31.6893	2.27228	32.685	0.899205	3	3	-3.75061	0.260367
hsa-miR-4700-3p	-	ND	N/A	ND	N/A	0	0	N/A	> 0.99
hsa-miR-4700-5p	-	ND	N/A	29.169	N/A	0	1	N/A	> 0.99
hsa-miR-4701-3p	-	ND	N/A	ND	N/A	0	0	N/A	> 0.99
hsa-miR-4701-5p	B	28.1688	1.76235	27.8793	1.67622	17	14	1.32188	0.568854
hsa-miR-4703-3p	-	ND	N/A	ND	N/A	0	0	N/A	> 0.99
hsa-miR-4704-5p	-	ND	N/A	ND	N/A	0	0	N/A	> 0.99
hsa-miR-4705	-	ND	N/A	ND	N/A	0	0	N/A	> 0.99
hsa-miR-4706	-	ND	N/A	ND	N/A	0	0	N/A	> 0.99
hsa-miR-4708-3p	-	ND	N/A	ND	N/A	0	0	N/A	> 0.99
hsa-miR-4708-5p	-	ND	N/A	ND	N/A	0	0	N/A	> 0.99
hsa-miR-4709-3p	-	27.521	N/A	27.1057	0.634486	1	3	1.07285	0.958438
hsa-miR-4709-5p	-	ND	N/A	ND	N/A	0	0	N/A	> 0.99
hsa-miR-4710	-	27.949	N/A	ND	N/A	1	0	N/A	> 0.99
hsa-miR-4713-5p	-	ND	N/A	ND	N/A	0	0	N/A	> 0.99
hsa-miR-4714-5p	-	ND	N/A	ND	N/A	0	0	N/A	> 0.99
hsa-miR-4716-3p	-	ND	N/A	ND	N/A	0	0	N/A	> 0.99
hsa-miR-4716-5p	-	30.5635	0.30052	ND	N/A	2	0	N/A	> 0.99
hsa-miR-4717-5p	-	ND	N/A	ND	N/A	0	0	N/A	> 0.99
hsa-miR-4720-5p	-	ND	N/A	ND	N/A	0	0	N/A	> 0.99
hsa-miR-4721	-	ND	N/A	ND	N/A	0	0	N/A	> 0.99
hsa-miR-4723-3p	-	32.069	N/A	32.671	N/A	1	1	1.45302	> 0.99
hsa-miR-4725-3p	-	ND	N/A	ND	N/A	0	0	N/A	> 0.99
hsa-miR-4725-5p	-	ND	N/A	ND	N/A	0	0	N/A	> 0.99
hsa-miR-4726-3p	-	29.6992	2.01245	27.52	N/A	4	1	2.98053	0.598082
hsa-miR-4726-5p	-	28.414	N/A	ND	N/A	1	0	N/A	> 0.99
hsa-miR-4727-3p	-	ND	N/A	ND	N/A	0	0	N/A	> 0.99
hsa-miR-4727-5p	-	ND	N/A	ND	N/A	0	0	N/A	> 0.99
hsa-miR-4728-5p	-	ND	N/A	ND	N/A	0	0	N/A	> 0.99
hsa-mir-4730	-	ND	N/A	ND	N/A	0	0	N/A	> 0.99
hsa-miR-4732-3p	-	ND	N/A	ND	N/A	0	0	N/A	> 0.99
hsa-miR-4732-5p	-	27.855	N/A	27.456	N/A	1	1	1.25714	> 0.99
hsa-miR-4733-5p	-	ND	N/A	ND	N/A	0	0	N/A	> 0.99
hsa-miR-4738-5p	-	ND	N/A	ND	N/A	0	0	N/A	> 0.99
hsa-miR-4739	-	ND	N/A	ND	N/A	0	0	N/A	> 0.99
hsa-miR-4741	-	ND	N/A	ND	N/A	0	0	N/A	> 0.99
hsa-miR-4742-5p	-	ND	N/A	ND	N/A	0	0	N/A	> 0.99
hsa-miR-4743	B	26.3879	5.96814	27.6968	5.82267	8	6	-2.12079	0.718457
hsa-miR-4747-5p	-	ND	N/A	ND	N/A	0	0	N/A	> 0.99
hsa-miR-4748	-	ND	N/A	ND	N/A	0	0	N/A	> 0.99
hsa-miR-4749-5p	-	ND	N/A	32.653	N/A	0	1	N/A	> 0.99
hsa-miR-4750	-	ND	N/A	ND	N/A	0	0	N/A	> 0.99
hsa-miR-4753-3p	-	ND	N/A	ND	N/A	0	0	N/A	> 0.99
hsa-miR-4755-3p	-	ND	N/A	ND	N/A	0	0	N/A	> 0.99
hsa-miR-4756-3p	-	ND	N/A	ND	N/A	0	0	N/A	> 0.99
hsa-miR-4758-3p	-	ND	N/A	ND	N/A	0	0	N/A	> 0.99
hsa-mir-4759	-	ND	N/A	ND	N/A	0	0	N/A	> 0.99
hsa-miR-4760-3p	-	ND	N/A	ND	N/A	0	0	N/A	> 0.99
hsa-miR-4763-5p	-	ND	N/A	ND	N/A	0	0	N/A	> 0.99
hsa-miR-4764-5p	-	ND	N/A	ND	N/A	0	0	N/A	> 0.99
hsa-miR-4765	-	ND	N/A	ND	N/A	0	0	N/A	> 0.99
hsa-miR-4766-5p	-	ND	N/A	ND	N/A	0	0	N/A	> 0.99
hsa-miR-4767	-	25.6215	0.702261	25.592	1.39583	4	2	1.19027	0.841871
hsa-miR-4769-3p	-	ND	N/A	ND	N/A	0	0	N/A	> 0.99
hsa-miR-4769-5p	-	ND	N/A	ND	N/A	0	0	N/A	> 0.99
hsa-miR-4775	-	ND	N/A	ND	N/A	0	0	N/A	> 0.99
hsa-miR-4777-3p	-	ND	N/A	30.615	N/A	0	1	N/A	> 0.99
hsa-miR-4783-3p	-	ND	N/A	ND	N/A	0	0	N/A	> 0.99
hsa-miR-4784	-	ND	N/A	ND	N/A	0	0	N/A	> 0.99
hsa-miR-4787-5p	-	ND	N/A	ND	N/A	0	0	N/A	> 0.99
hsa-miR-4793-3p	-	ND	N/A	ND	N/A	0	0	N/A	> 0.99
hsa-miR-4797-5p	-	ND	N/A	ND	N/A	0	0	N/A	> 0.99
hsa-miR-4799-3p	-	ND	N/A	ND	N/A	0	0	N/A	> 0.99
hsa-miR-4800-3p	-	ND	N/A	ND	N/A	0	0	N/A	> 0.99
hsa-miR-4804-3p	-	ND	N/A	ND	N/A	0	0	N/A	> 0.99
hsa-miR-483-3p	B	29.9386	1.92422	28.9436	2.18796	5	5	2.38345	0.361297
hsa-miR-483-5p	A	26.8621	2.65937	26.1331	1.78511	27	22	1.6694	0.246225
hsa-miR-484	B	25.7581	3.54225	25.0581	1.11501	12	13	1.70869	0.431884
hsa-miR-485-3p	-	ND	N/A	ND	N/A	0	0	N/A	> 0.99
hsa-miR-485-5p	-	ND	N/A	ND	N/A	0	0	N/A	> 0.99
hsa-miR-486	-	ND	N/A	ND	N/A	0	0	N/A	> 0.99
hsa-miR-486-3p	-	30.173	N/A	27.263	N/A	1	1	120.885	> 0.99
hsa-miR-487a	-	ND	N/A	ND	N/A	0	0	N/A	> 0.99
hsa-miR-487b	-	ND	N/A	ND	N/A	0	0	N/A	> 0.99
hsa-miR-488	-	29.403	N/A	ND	N/A	1	0	N/A	> 0.99
hsa-miR-488	-	ND	N/A	ND	N/A	0	0	N/A	> 0.99
hsa-miR-489	B	29.4014	1.03106	28.5321	1.58368	5	9	1.34517	0.498766
hsa-miR-490	-	ND	N/A	ND	N/A	0	0	N/A	> 0.99
hsa-miR-491	-	ND	N/A	ND	N/A	0	0	N/A	> 0.99
hsa-miR-491-3p	-	ND	N/A	ND	N/A	0	0	N/A	> 0.99
hsa-miR-492	-	ND	N/A	ND	N/A	0	0	N/A	> 0.99
hsa-miR-493	-	ND	N/A	ND	N/A	0	0	N/A	> 0.99
hsa-miR-494	-	30.5125	1.91838	29.877	N/A	2	1	1.74333	0.75715
hsa-miR-495	-	ND	N/A	ND	N/A	0	0	N/A	> 0.99
hsa-miR-497	-	30.58	1.6518	31.631	0.724364	2	3	-1.07977	0.926261
hsa-miR-497#	-	ND	N/A	ND	N/A	0	0	N/A	> 0.99
hsa-miR-498	-	ND	N/A	ND	N/A	0	0	N/A	> 0.99
hsa-miR-499-3p	-	ND	N/A	ND	N/A	0	0	N/A	> 0.99
hsa-miR-500	-	27.538	N/A	ND	N/A	1	0	N/A	> 0.99
hsa-miR-500	-	ND	N/A	ND	N/A	0	0	N/A	> 0.99
hsa-miR-501	-	ND	N/A	ND	N/A	0	0	N/A	> 0.99
hsa-miR-501-3p	-	ND	N/A	30.411	N/A	0	1	N/A	> 0.99
hsa-miR-502	-	ND	N/A	ND	N/A	0	0	N/A	> 0.99
hsa-miR-502-3p	-	30.708	N/A	31.473	0.360624	1	2	-2.30498	0.481692
hsa-miR-503	-	ND	N/A	ND	N/A	0	0	N/A	> 0.99
hsa-miR-504	-	ND	N/A	ND	N/A	0	0	N/A	> 0.99
hsa-miR-505	-	ND	N/A	31.034	N/A	0	1	N/A	> 0.99
hsa-miR-505#	B	31.5705	0.38544	30.5015	0.918857	4	4	3.43336	0.0377135
hsa-miR-506	-	ND	N/A	ND	N/A	0	0	N/A	> 0.99
hsa-miR-507	-	ND	N/A	ND	N/A	0	0	N/A	> 0.99
hsa-miR-508	-	ND	N/A	ND	N/A	0	0	N/A	> 0.99
hsa-miR-508-5p	-	ND	N/A	ND	N/A	0	0	N/A	> 0.99
hsa-miR-509-3-5p	-	ND	N/A	ND	N/A	0	0	N/A	> 0.99
hsa-miR-5095	-	ND	N/A	ND	N/A	0	0	N/A	> 0.99
hsa-miR-509-5p	-	31.336	N/A	29.297	N/A	1	1	1.37309	> 0.99
hsa-miR-5096	A	23.2474	1.49127	22.916	1.41546	28	22	1.29925	0.386203
hsa-miR-510	-	ND	N/A	ND	N/A	0	0	N/A	> 0.99
hsa-miR-511	B	25.7714	5.83057	28.3895	0.431936	5	6	-3.42302	0.457989
hsa-miR-512-3p	-	ND	N/A	ND	N/A	0	0	N/A	> 0.99
hsa-miR-512-5p	-	ND	N/A	ND	N/A	0	0	N/A	> 0.99
hsa-miR-513-5p	-	ND	N/A	ND	N/A	0	0	N/A	> 0.99
HSA-MIR-513B	-	ND	N/A	ND	N/A	0	0	N/A	> 0.99
HSA-MIR-513C	-	ND	N/A	ND	N/A	0	0	N/A	> 0.99
hsa-miR-514b-5p	-	ND	N/A	ND	N/A	0	0	N/A	> 0.99
hsa-miR-515-3p	-	ND	N/A	ND	N/A	0	0	N/A	> 0.99
hsa-miR-515-5p	-	ND	N/A	ND	N/A	0	0	N/A	> 0.99
hsa-miR-516-3p	B	31.7803	1.55944	32.2992	1.06545	3	5	-1.58485	0.395275
hsa-miR-516a-5p	-	ND	N/A	ND	N/A	0	0	N/A	> 0.99
hsa-miR-516b	-	ND	N/A	29.201	N/A	0	1	N/A	> 0.99
hsa-miR-517#	-	ND	N/A	ND	N/A	0	0	N/A	> 0.99
hsa-miR-517a	-	ND	N/A	ND	N/A	0	0	N/A	> 0.99
hsa-miR-517b	-	ND	N/A	31.381	N/A	0	1	N/A	> 0.99
hsa-miR-517c	-	ND	N/A	ND	N/A	0	0	N/A	> 0.99
hsa-miR-518a-3p	-	ND	N/A	ND	N/A	0	0	N/A	> 0.99
hsa-miR-518a-5p	-	ND	N/A	ND	N/A	0	0	N/A	> 0.99
hsa-miR-518b	-	ND	N/A	ND	N/A	0	0	N/A	> 0.99
hsa-miR-518c	-	ND	N/A	ND	N/A	0	0	N/A	> 0.99
hsa-miR-518c#	-	ND	N/A	ND	N/A	0	0	N/A	> 0.99
hsa-miR-518d	B	26.231	0.846294	27.1643	2.29814	8	6	-1.59793	0.368462
hsa-miR-518d-5p	-	ND	N/A	ND	N/A	0	0	N/A	> 0.99
hsa-miR-518e	-	ND	N/A	32.366	N/A	0	1	N/A	> 0.99
hsa-miR-518e#	-	ND	N/A	ND	N/A	0	0	N/A	> 0.99
hsa-miR-518f	-	ND	N/A	ND	N/A	0	0	N/A	> 0.99
hsa-miR-518f#	-	ND	N/A	ND	N/A	0	0	N/A	> 0.99
hsa-miR-519a	-	ND	N/A	ND	N/A	0	0	N/A	> 0.99
hsa-miR-519b-3p	-	ND	N/A	ND	N/A	0	0	N/A	> 0.99
hsa-miR-519c	-	ND	N/A	ND	N/A	0	0	N/A	> 0.99
hsa-miR-519d	-	ND	N/A	ND	N/A	0	0	N/A	> 0.99
hsa-miR-519e	-	ND	N/A	ND	N/A	0	0	N/A	> 0.99
hsa-miR-519e#	-	ND	N/A	ND	N/A	0	0	N/A	> 0.99
hsa-miR-520a	-	ND	N/A	ND	N/A	0	0	N/A	> 0.99
hsa-miR-520a#	-	ND	N/A	ND	N/A	0	0	N/A	> 0.99
hsa-miR-520b	B	28.5224	1.92864	29.0439	1.75584	5	7	-1.75424	0.467216
hsa-miR-520c-3p	-	31.2722	0.988515	30.438	N/A	4	1	2.94906	0.346402
HSA-MIR-520D-3P	-	31.6673	0.814506	30.763	N/A	3	1	1.19747	0.640713
hsa-miR-520d-5p	B	27.7822	1.08965	27.2803	0.794942	16	12	1.38197	0.227494
hsa-miR-520e	-	ND	N/A	ND	N/A	0	0	N/A	> 0.99
hsa-miR-520f	-	33.106	N/A	ND	N/A	1	0	N/A	> 0.99
hsa-miR-520g	-	ND	N/A	ND	N/A	0	0	N/A	> 0.99
hsa-miR-520h	-	ND	N/A	29.913	N/A	0	1	N/A	> 0.99
hsa-miR-521	-	ND	N/A	ND	N/A	0	0	N/A	> 0.99
hsa-miR-522	-	ND	N/A	29.612	N/A	0	1	N/A	> 0.99
hsa-miR-523	-	ND	N/A	33.061	N/A	0	1	N/A	> 0.99
hsa-miR-524	-	ND	N/A	ND	N/A	0	0	N/A	> 0.99
hsa-miR-524-5p	-	ND	N/A	ND	N/A	0	0	N/A	> 0.99
hsa-miR-525	-	ND	N/A	ND	N/A	0	0	N/A	> 0.99
hsa-miR-525-3p	-	ND	N/A	ND	N/A	0	0	N/A	> 0.99
hsa-miR-526b	-	ND	N/A	ND	N/A	0	0	N/A	> 0.99
hsa-miR-526b#	-	ND	N/A	ND	N/A	0	0	N/A	> 0.99
hsa-miR-532	B	28.2079	1.59829	28.4016	1.89376	9	7	1.19654	0.769623
hsa-miR-532-3p	B	29.2241	1.86619	29.1943	1.62582	12	13	-1.19081	0.694715
hsa-miR-539	-	29.3475	0.0671751	30.4433	1.40212	2	3	-2.94504	0.343486
hsa-miR-541	-	ND	N/A	ND	N/A	0	0	N/A	> 0.99
hsa-miR-541#	-	ND	N/A	ND	N/A	0	0	N/A	> 0.99
hsa-miR-542-3p	-	ND	N/A	29.016	N/A	0	1	N/A	> 0.99
hsa-miR-542-5p	-	ND	N/A	ND	N/A	0	0	N/A	> 0.99
hsa-miR-543	-	ND	N/A	ND	N/A	0	0	N/A	> 0.99
hsa-miR-544	-	ND	N/A	ND	N/A	0	0	N/A	> 0.99
hsa-miR-545	-	30.215	N/A	ND	N/A	1	0	N/A	> 0.99
hsa-miR-545#	-	ND	N/A	ND	N/A	0	0	N/A	> 0.99
hsa-miR-548a	A	25.8718	0.900717	25.6924	0.948178	26	21	1.07672	0.78773
hsa-miR-548a-5p	-	ND	N/A	ND	N/A	0	0	N/A	> 0.99
hsa-miR-548aa	-	ND	N/A	ND	N/A	0	0	N/A	> 0.99
hsa-miR-548ac	-	ND	N/A	ND	N/A	0	0	N/A	> 0.99
hsa-miR-548ae	-	ND	N/A	ND	N/A	0	0	N/A	> 0.99
hsa-miR-548ag	-	ND	N/A	ND	N/A	0	0	N/A	> 0.99
hsa-miR-548ah	-	ND	N/A	ND	N/A	0	0	N/A	> 0.99
hsa-miR-548ai	-	20.363	N/A	ND	N/A	1	0	N/A	> 0.99
hsa-miR-548aj	-	ND	N/A	ND	N/A	0	0	N/A	> 0.99
hsa-miR-548al	-	ND	N/A	ND	N/A	0	0	N/A	> 0.99
hsa-mir-548an	-	ND	N/A	ND	N/A	0	0	N/A	> 0.99
hsa-miR-548b	-	ND	N/A	ND	N/A	0	0	N/A	> 0.99
hsa-miR-548b-5p	-	28.7213	0.879832	28.46	0.95318	3	2	-1.19007	0.646256
hsa-miR-548c	A	26.6017	1.28944	26.4151	1.15318	25	19	1.1204	0.730457
hsa-miR-548c-5p	-	30.893	N/A	28.7443	0.622464	1	3	7.12315	0.404081
hsa-miR-548d	-	ND	N/A	ND	N/A	0	0	N/A	> 0.99
hsa-miR-548d-5p	-	28.513	N/A	ND	N/A	1	0	N/A	> 0.99
HSA-MIR-548E	-	ND	N/A	ND	N/A	0	0	N/A	> 0.99
HSA-MIR-548G	-	ND	N/A	ND	N/A	0	0	N/A	> 0.99
HSA-MIR-548H	-	28.064	N/A	ND	N/A	1	0	N/A	> 0.99
HSA-MIR-548I	-	ND	N/A	ND	N/A	0	0	N/A	> 0.99
HSA-MIR-548J	-	ND	N/A	ND	N/A	0	0	N/A	> 0.99
HSA-MIR-548K	-	ND	N/A	ND	N/A	0	0	N/A	> 0.99
HSA-MIR-548L	-	ND	N/A	ND	N/A	0	0	N/A	> 0.99
HSA-MIR-548M	-	ND	N/A	ND	N/A	0	0	N/A	> 0.99
HSA-MIR-548N	-	ND	N/A	ND	N/A	0	0	N/A	> 0.99
HSA-MIR-548P	-	ND	N/A	ND	N/A	0	0	N/A	> 0.99
hsa-mir-548q	-	33.957	N/A	ND	N/A	1	0	N/A	> 0.99
hsa-miR-548u	-	ND	N/A	ND	N/A	0	0	N/A	> 0.99
hsa-miR-548w	-	ND	N/A	ND	N/A	0	0	N/A	> 0.99
hsa-miR-548x	-	ND	N/A	ND	N/A	0	0	N/A	> 0.99
hsa-miR-548z	-	ND	N/A	ND	N/A	0	0	N/A	> 0.99
hsa-miR-549	-	ND	N/A	ND	N/A	0	0	N/A	> 0.99
hsa-miR-550	-	ND	N/A	ND	N/A	0	0	N/A	> 0.99
hsa-miR-550	-	ND	N/A	ND	N/A	0	0	N/A	> 0.99
hsa-miR-550b	-	ND	N/A	ND	N/A	0	0	N/A	> 0.99
hsa-miR-551a	-	ND	N/A	ND	N/A	0	0	N/A	> 0.99
hsa-miR-551b	-	32.916	N/A	ND	N/A	1	0	N/A	> 0.99
hsa-miR-551b#	-	30.2195	2.56043	28.2785	0.745998	2	2	14.3027	0.107694
hsa-miR-552	-	ND	N/A	ND	N/A	0	0	N/A	> 0.99
hsa-miR-553	-	ND	N/A	ND	N/A	0	0	N/A	> 0.99
hsa-miR-554	-	ND	N/A	ND	N/A	0	0	N/A	> 0.99
hsa-miR-555	-	ND	N/A	ND	N/A	0	0	N/A	> 0.99
hsa-miR-556-3p	-	ND	N/A	ND	N/A	0	0	N/A	> 0.99
hsa-miR-556-5p	-	ND	N/A	ND	N/A	0	0	N/A	> 0.99
hsa-miR-557	-	ND	N/A	ND	N/A	0	0	N/A	> 0.99
hsa-miR-558	-	ND	N/A	ND	N/A	0	0	N/A	> 0.99
hsa-miR-559	-	ND	N/A	ND	N/A	0	0	N/A	> 0.99
hsa-miR-561	-	ND	N/A	ND	N/A	0	0	N/A	> 0.99
hsa-miR-562	-	ND	N/A	ND	N/A	0	0	N/A	> 0.99
hsa-miR-563	-	ND	N/A	ND	N/A	0	0	N/A	> 0.99
hsa-miR-564	-	ND	N/A	ND	N/A	0	0	N/A	> 0.99
hsa-miR-566	-	ND	N/A	ND	N/A	0	0	N/A	> 0.99
hsa-miR-567	-	ND	N/A	ND	N/A	0	0	N/A	> 0.99
hsa-miR-569	-	ND	N/A	ND	N/A	0	0	N/A	> 0.99
hsa-miR-570	-	32.724	N/A	ND	N/A	1	0	N/A	> 0.99
hsa-miR-571	-	ND	N/A	ND	N/A	0	0	N/A	> 0.99
hsa-miR-572	B	27.6375	2.10616	28.104	2.35928	22	14	-1.35159	0.605419
hsa-miR-573	-	ND	N/A	ND	N/A	0	0	N/A	> 0.99
hsa-miR-574-3p	B	25.6012	1.0256	25.2711	1.08495	10	11	1.21542	0.436681
hsa-miR-575	-	ND	N/A	ND	N/A	0	0	N/A	> 0.99
hsa-miR-576-3p	B	28.6796	2.2917	28.6036	1.48325	16	14	1.07745	0.884467
hsa-miR-576-5p	-	ND	N/A	ND	N/A	0	0	N/A	> 0.99
HSA-MIR-577	-	ND	N/A	ND	N/A	0	0	N/A	> 0.99
hsa-miR-578	-	ND	N/A	ND	N/A	0	0	N/A	> 0.99
hsa-miR-579	-	ND	N/A	ND	N/A	0	0	N/A	> 0.99
hsa-miR-580	-	ND	N/A	ND	N/A	0	0	N/A	> 0.99
hsa-miR-581	-	ND	N/A	ND	N/A	0	0	N/A	> 0.99
hsa-miR-582-3p	-	ND	N/A	ND	N/A	0	0	N/A	> 0.99
hsa-miR-582-5p	-	ND	N/A	ND	N/A	0	0	N/A	> 0.99
hsa-miR-583	-	ND	N/A	ND	N/A	0	0	N/A	> 0.99
hsa-miR-584	-	ND	N/A	ND	N/A	0	0	N/A	> 0.99
hsa-miR-585	-	ND	N/A	ND	N/A	0	0	N/A	> 0.99
hsa-miR-586	-	ND	N/A	ND	N/A	0	0	N/A	> 0.99
hsa-miR-587	-	ND	N/A	ND	N/A	0	0	N/A	> 0.99
hsa-miR-588	-	ND	N/A	ND	N/A	0	0	N/A	> 0.99
hsa-miR-589	-	ND	N/A	ND	N/A	0	0	N/A	> 0.99
hsa-miR-589	-	ND	N/A	ND	N/A	0	0	N/A	> 0.99
HSA-MIR-590-3P	-	29.08	N/A	32.842	0.145664	1	2	-42.4069	0.0588159
hsa-miR-590-5p	B	28.5149	1.94341	28.3981	1.67387	13	12	-1.01104	0.979724
hsa-miR-591	-	ND	N/A	ND	N/A	0	0	N/A	> 0.99
hsa-miR-592	-	29.5338	1.42124	29.8725	1.44745	6	2	-2.31961	0.335486
hsa-miR-593	-	ND	N/A	ND	N/A	0	0	N/A	> 0.99
hsa-miR-593	-	ND	N/A	ND	N/A	0	0	N/A	> 0.99
hsa-miR-595	-	ND	N/A	ND	N/A	0	0	N/A	> 0.99
hsa-miR-596	-	ND	N/A	ND	N/A	0	0	N/A	> 0.99
hsa-miR-597	-	24.953	0.760702	25.7225	0.294864	3	2	-2.17003	0.137713
hsa-miR-598	-	29.533	N/A	30.242	N/A	1	1	-2.20986	> 0.99
hsa-miR-599	-	ND	N/A	ND	N/A	0	0	N/A	> 0.99
hsa-miR-600	-	ND	N/A	ND	N/A	0	0	N/A	> 0.99
hsa-miR-601	A	30.2618	2.62755	29.1803	1.35763	19	18	2.24157	0.130308
hsa-miR-603	B	28.3593	1.39894	28.9871	1.32084	17	15	-1.50145	0.254821
hsa-miR-604	-	30.27	N/A	ND	N/A	1	0	N/A	> 0.99
hsa-miR-605	-	ND	N/A	ND	N/A	0	0	N/A	> 0.99
hsa-miR-606	-	ND	N/A	ND	N/A	0	0	N/A	> 0.99
hsa-miR-607	-	ND	N/A	ND	N/A	0	0	N/A	> 0.99
hsa-miR-608	-	ND	N/A	ND	N/A	0	0	N/A	> 0.99
hsa-miR-609	-	ND	N/A	ND	N/A	0	0	N/A	> 0.99
hsa-miR-610	-	ND	N/A	ND	N/A	0	0	N/A	> 0.99
hsa-miR-613	-	ND	N/A	ND	N/A	0	0	N/A	> 0.99
hsa-miR-614	-	ND	N/A	ND	N/A	0	0	N/A	> 0.99
hsa-miR-615-5p	-	ND	N/A	ND	N/A	0	0	N/A	> 0.99
hsa-miR-616	-	ND	N/A	ND	N/A	0	0	N/A	> 0.99
hsa-miR-616	-	ND	N/A	ND	N/A	0	0	N/A	> 0.99
hsa-miR-617	-	ND	N/A	ND	N/A	0	0	N/A	> 0.99
hsa-miR-618	-	ND	N/A	ND	N/A	0	0	N/A	> 0.99
hsa-miR-619	-	ND	N/A	ND	N/A	0	0	N/A	> 0.99
HSA-MIR-620	-	ND	N/A	ND	N/A	0	0	N/A	> 0.99
hsa-miR-621	-	ND	N/A	ND	N/A	0	0	N/A	> 0.99
hsa-miR-622	-	ND	N/A	27.992	N/A	0	1	N/A	> 0.99
hsa-miR-623	-	ND	N/A	29.4675	1.12925	0	2	N/A	> 0.99
hsa-miR-624	-	ND	N/A	ND	N/A	0	0	N/A	> 0.99
hsa-miR-624	-	ND	N/A	ND	N/A	0	0	N/A	> 0.99
hsa-miR-625	-	31.372	N/A	ND	N/A	1	0	N/A	> 0.99
hsa-miR-625#	-	ND	N/A	31.2725	0.47164	0	2	N/A	> 0.99
hsa-miR-626	-	ND	N/A	ND	N/A	0	0	N/A	> 0.99
hsa-miR-627	-	ND	N/A	ND	N/A	0	0	N/A	> 0.99
hsa-miR-628-3p	-	29.379	N/A	ND	N/A	1	0	N/A	> 0.99
hsa-miR-628-5p	-	31.4485	0.519723	31.924	N/A	2	1	-4.79878	0.280809
hsa-miR-629	-	30.675	N/A	29.744	N/A	1	1	-3.13377	0.200594
hsa-miR-629	B	29.326	0.418555	30.2397	1.10359	3	3	-1.37929	> 0.99
hsa-miR-630	-	ND	N/A	ND	N/A	0	0	N/A	> 0.99
hsa-miR-631	-	ND	N/A	ND	N/A	0	0	N/A	> 0.99
hsa-miR-632	-	ND	N/A	ND	N/A	0	0	N/A	> 0.99
hsa-miR-633	-	ND	N/A	ND	N/A	0	0	N/A	> 0.99
hsa-miR-634	-	ND	N/A	ND	N/A	0	0	N/A	> 0.99
hsa-miR-635	-	ND	N/A	ND	N/A	0	0	N/A	> 0.99
hsa-miR-636	B	26.5936	0.675504	27.1304	1.6012	7	8	-1.29869	0.617139
hsa-miR-637	-	ND	N/A	ND	N/A	0	0	N/A	> 0.99
hsa-miR-638	B	30.1414	2.01505	30.4287	0.932705	18	16	-1.31625	0.510465
hsa-miR-639	-	28.667	N/A	ND	N/A	1	0	N/A	> 0.99
hsa-miR-640	-	ND	N/A	ND	N/A	0	0	N/A	> 0.99
hsa-miR-641	-	ND	N/A	ND	N/A	0	0	N/A	> 0.99
hsa-miR-642	B	28.4752	0.932073	28.5253	1.21747	6	6	1.18411	0.761029
hsa-miR-642b	-	27.584	N/A	27.969	N/A	1	1	-1.03005	> 0.99
hsa-miR-643	-	ND	N/A	ND	N/A	0	0	N/A	> 0.99
hsa-miR-644	-	ND	N/A	ND	N/A	0	0	N/A	> 0.99
hsa-miR-645	A	26.3117	1.05237	26.3125	1.02341	21	20	-1.11983	0.701813
hsa-miR-646	-	ND	N/A	19.762	N/A	0	1	N/A	> 0.99
hsa-miR-647	-	ND	N/A	ND	N/A	0	0	N/A	> 0.99
hsa-miR-648	-	ND	N/A	ND	N/A	0	0	N/A	> 0.99
hsa-miR-649	-	ND	N/A	ND	N/A	0	0	N/A	> 0.99
hsa-miR-650	-	27.007	N/A	ND	N/A	1	0	N/A	> 0.99
hsa-miR-651	-	29.832	N/A	ND	N/A	1	0	N/A	> 0.99
hsa-miR-652	B	31.4938	2.92972	33.0123	0.451208	5	4	-3.0354	0.230934
hsa-miR-653	-	ND	N/A	ND	N/A	0	0	N/A	> 0.99
hsa-miR-654	-	ND	N/A	ND	N/A	0	0	N/A	> 0.99
hsa-miR-654-3p	-	ND	N/A	ND	N/A	0	0	N/A	> 0.99
hsa-miR-655	-	ND	N/A	ND	N/A	0	0	N/A	> 0.99
hsa-miR-656	-	ND	N/A	ND	N/A	0	0	N/A	> 0.99
hsa-miR-657	-	ND	N/A	ND	N/A	0	0	N/A	> 0.99
hsa-miR-658	-	ND	N/A	ND	N/A	0	0	N/A	> 0.99
hsa-miR-659	-	29.6262	2.35386	29.834	N/A	5	1	1.99615	0.730776
hsa-miR-660	A	25.7085	2.04968	25.8417	2.08334	24	20	-1.09836	0.79874
hsa-miR-661	-	28.4917	1.99139	ND	N/A	3	0	N/A	> 0.99
hsa-miR-662	-	ND	N/A	ND	N/A	0	0	N/A	> 0.99
HSA-MIR-663B	-	26.922	0.565685	29.4817	2.69566	2	3	-9.67104	0.183063
HSA-MIR-664	-	ND	N/A	ND	N/A	0	0	N/A	> 0.99
HSA-MIR-665	-	ND	N/A	ND	N/A	0	0	N/A	> 0.99
hsa-miR-668	-	ND	N/A	ND	N/A	0	0	N/A	> 0.99
hsa-miR-670	-	ND	N/A	ND	N/A	0	0	N/A	> 0.99
hsa-miR-671-3p	-	ND	N/A	ND	N/A	0	0	N/A	> 0.99
hsa-miR-671-5p	-	ND	N/A	ND	N/A	0	0	N/A	> 0.99
hsa-miR-672	-	ND	N/A	ND	N/A	0	0	N/A	> 0.99
hsa-miR-674	-	ND	N/A	ND	N/A	0	0	N/A	> 0.99
hsa-miR-675	-	29.96	N/A	ND	N/A	1	0	N/A	> 0.99
hsa-miR-675#	-	30.2165	0.331633	29.154	N/A	2	1	-1.13195	0.871371
hsa-miR-708	B	27.593	0.687005	29.9853	1.74982	6	4	-3.85542	0.0192756
hsa-miR-708#	-	ND	N/A	21.705	N/A	0	1	N/A	> 0.99
hsa-miR-7-2#	-	ND	N/A	ND	N/A	0	0	N/A	> 0.99
HSA-MIR-720	B	23.0259	1.43659	23.6035	1.60011	21	15	-1.54706	0.214645
hsa-miR-744	-	ND	N/A	28.568	N/A	0	1	N/A	> 0.99
hsa-miR-744#	-	ND	N/A	ND	N/A	0	0	N/A	> 0.99
hsa-miR-758	-	ND	N/A	ND	N/A	0	0	N/A	> 0.99
hsa-miR-760	-	ND	N/A	ND	N/A	0	0	N/A	> 0.99
hsa-miR-764	-	ND	N/A	ND	N/A	0	0	N/A	> 0.99
HSA-MIR-765	-	ND	N/A	ND	N/A	0	0	N/A	> 0.99
hsa-miR-766	B	29.6913	0.498006	28.2965	1.19812	3	8	2.95074	0.0756161
hsa-miR-767-3p	-	32.232	N/A	ND	N/A	1	0	N/A	> 0.99
hsa-miR-767-5p	-	ND	N/A	19.729	N/A	0	1	N/A	> 0.99
hsa-miR-769-3p	-	ND	N/A	ND	N/A	0	0	N/A	> 0.99
hsa-miR-769-5p	-	ND	N/A	ND	N/A	0	0	N/A	> 0.99
hsa-miR-770-5p	-	ND	N/A	ND	N/A	0	0	N/A	> 0.99
hsa-miR-802	-	ND	N/A	ND	N/A	0	0	N/A	> 0.99
hsa-miR-871	-	ND	N/A	ND	N/A	0	0	N/A	> 0.99
hsa-miR-872	-	ND	N/A	ND	N/A	0	0	N/A	> 0.99
hsa-miR-873	-	ND	N/A	ND	N/A	0	0	N/A	> 0.99
hsa-miR-874	-	27.707	N/A	30.2865	1.81514	1	2	-6.58156	0.460625
hsa-miR-875-3p	-	ND	N/A	ND	N/A	0	0	N/A	> 0.99
hsa-miR-875-5p	-	ND	N/A	ND	N/A	0	0	N/A	> 0.99
hsa-miR-876-3p	-	ND	N/A	ND	N/A	0	0	N/A	> 0.99
hsa-miR-876-5p	-	ND	N/A	ND	N/A	0	0	N/A	> 0.99
hsa-miR-877#	-	29.051	N/A	ND	N/A	1	0	N/A	> 0.99
hsa-miR-885-3p	-	ND	N/A	ND	N/A	0	0	N/A	> 0.99
hsa-miR-885-5p	A	25.6429	1.53488	25.6869	1.66176	26	17	-1.38669	0.265016
hsa-miR-886-3p	B	26.61	1.30783	26.5764	1.29555	16	11	1.21972	0.596804
hsa-miR-886-5p	B	28.6259	1.8325	28.0037	2.05362	17	11	1.53432	0.43453
hsa-miR-887	-	ND	N/A	ND	N/A	0	0	N/A	> 0.99
hsa-miR-888	-	ND	N/A	28.211	N/A	0	1	N/A	> 0.99
hsa-miR-888#	-	ND	N/A	ND	N/A	0	0	N/A	> 0.99
hsa-miR-889	-	ND	N/A	ND	N/A	0	0	N/A	> 0.99
hsa-miR-890	-	ND	N/A	ND	N/A	0	0	N/A	> 0.99
hsa-miR-891a	-	ND	N/A	ND	N/A	0	0	N/A	> 0.99
hsa-miR-891b	-	ND	N/A	ND	N/A	0	0	N/A	> 0.99
hsa-miR-892a	-	ND	N/A	ND	N/A	0	0	N/A	> 0.99
hsa-miR-892b	-	ND	N/A	ND	N/A	0	0	N/A	> 0.99
hsa-miR-9	-	ND	N/A	ND	N/A	0	0	N/A	> 0.99
hsa-miR-9#	A	24.7952	1.4169	23.9548	1.02546	26	21	1.71976	0.0300767
hsa-miR-92	A	23.4904	2.26041	23.1486	1.39527	28	22	1.30867	0.344521
hsa-miR-920	-	ND	N/A	ND	N/A	0	0	N/A	> 0.99
hsa-miR-921	-	ND	N/A	ND	N/A	0	0	N/A	> 0.99
hsa-miR-922	-	ND	N/A	ND	N/A	0	0	N/A	> 0.99
hsa-miR-923	A	22.953	1.69235	23.2562	1.68884	28	22	-1.19486	0.63117
hsa-miR-924	-	ND	N/A	ND	N/A	0	0	N/A	> 0.99
hsa-miR-92a	A	22.8746	1.97705	22.8459	1.46462	27	22	1.02742	0.908107
hsa-miR-92a-1#	-	31.501	N/A	ND	N/A	1	0	N/A	> 0.99
hsa-miR-92a-2#	-	ND	N/A	ND	N/A	0	0	N/A	> 0.99
hsa-miR-92b#	-	ND	N/A	ND	N/A	0	0	N/A	> 0.99
hsa-miR-92b	A	25.9231	1.16164	25.8032	0.878175	26	22	1.15861	0.523018
hsa-miR-93#	-	30.2723	1.60809	29.346	N/A	3	1	2.31386	0.681362
hsa-miR-93	A	24.93	2.48581	25.0896	1.87987	22	20	1.00307	> 0.99
hsa-miR-933	-	ND	N/A	ND	N/A	0	0	N/A	> 0.99
hsa-miR-934	-	ND	N/A	ND	N/A	0	0	N/A	> 0.99
hsa-miR-935	-	ND	N/A	ND	N/A	0	0	N/A	> 0.99
hsa-miR-936	-	ND	N/A	ND	N/A	0	0	N/A	> 0.99
hsa-miR-937	-	ND	N/A	ND	N/A	0	0	N/A	> 0.99
hsa-miR-938	-	ND	N/A	ND	N/A	0	0	N/A	> 0.99
hsa-miR-939	-	32.384	N/A	30.5475	0.338704	1	2	3.36702	0.308339
hsa-miR-941	-	ND	N/A	ND	N/A	0	0	N/A	> 0.99
hsa-miR-942	B	29.2302	3.15127	28.2377	1.6874	14	9	2.43942	0.235276
hsa-miR-943	-	ND	N/A	ND	N/A	0	0	N/A	> 0.99
hsa-miR-944	-	ND	N/A	33.117	N/A	0	1	N/A	> 0.99
hsa-miR-95	B	28.3071	1.47564	28.1711	0.892828	11	7	-1.21043	0.664246
hsa-miR-96#	-	ND	N/A	ND	N/A	0	0	N/A	> 0.99
hsa-miR-98	-	ND	N/A	ND	N/A	0	0	N/A	> 0.99
hsa-miR-99a	A	25.1168	1.86345	24.9608	2.25677	21	17	1.09183	0.816518
hsa-miR-99a#	-	ND	N/A	ND	N/A	0	0	N/A	> 0.99
hsa-miR-99b	-	25.519	1.30968	25.4628	1.07358	28	22	N/A	N/A
hsa-miR-99b#	A	23.8732	0.646449	24.1031	0.5532	22	22	-1.25811	0.223493
mmu-let-7d#	-	ND	N/A	ND	N/A	0	0	N/A	> 0.99
mmu-miR-124a	B	27.2606	0.624422	27.2809	0.988461	7	7	1.24778	0.602246
mmu-miR-129-3p	-	30.589	N/A	30.457	N/A	1	1	1.10134	> 0.99
mmu-miR-134	-	ND	N/A	ND	N/A	0	0	N/A	> 0.99
mmu-miR-137	-	27.844	N/A	ND	N/A	1	0	N/A	> 0.99
mmu-miR-140	B	28.4977	1.34879	28.1981	1.28608	20	15	1.19609	0.50179
mmu-miR-153	-	ND	N/A	ND	N/A	0	0	N/A	> 0.99
mmu-miR-187	-	ND	N/A	ND	N/A	0	0	N/A	> 0.99
mmu-miR-374-5p	B	31.2267	1.38543	30.2805	1.80058	6	4	1.24087	0.799008
mmu-miR-379	-	ND	N/A	ND	N/A	0	0	N/A	> 0.99
mmu-miR-451	B	24.5498	3.84152	26.2932	1.97876	15	13	-3.57755	0.0942256
mmu-miR-491	-	28.1782	1.52821	29.126	N/A	5	1	-4.20319	0.214628
mmu-miR-495	-	31.214	N/A	ND	N/A	1	0	N/A	> 0.99
mmu-miR-496	-	ND	N/A	ND	N/A	0	0	N/A	> 0.99
mmu-miR-499	-	ND	N/A	ND	N/A	0	0	N/A	> 0.99
mmu-miR-615	-	ND	N/A	ND	N/A	0	0	N/A	> 0.99
mmu-miR-93	B	29.4407	2.57316	28.7505	1.33031	13	8	1.18051	0.776908
mmu-miR-96	-	ND	N/A	ND	N/A	0	0	N/A	> 0.99
rno-miR-29c#	-	31.641	0.88954	30.878	0.300422	2	4	1.65967	0.540304
rno-miR-7#	-	ND	N/A	ND	N/A	0	0	N/A	> 0.99
