# Supplementary material for: MicroRNA Profiling of CSF Reveals Potential Biomarkers to Detect Alzheimer`s Disease
Source: PLoS One. 2015 May 20;10(5):e0126423. doi: 10.1371/journal.pone.0126423 (PMC4439119; doi:10.1371/journal.pone.0126423)
Supplement: S4 Dataset — MiRNA targets were predicted in silico by using the microRNA target filter tool implemented in Ingenuity Pathway Analysis (IPA) (Ingenuity Systems, www.ingenuity.com). Set = array set, target gene = predicted target, confidence = prediction confidence, pathway = related biological pathway. (XLSX) [file pone.0126423.s004.xlsx]

## Sheet: table S4 - IPA targets
ID	Set	w/seed	Fold Change	Target gene	Prediction confidence	Pathway
miR-100	A	ACCCGUA	2.17	TARDBP / mTOR	High	Insulin receptor signalling / mTOR signalling
miR-146a	A	GAGAACU	1.81	MAPT	High	Amyloid processing
miR-335	A	CAAGAGC	-1.41	ADAM19	High	Axon guidance signalling
miR-1274A	A	tRNA	-2.52	tRNA	-	-
miR-4674	A	UGGGCUC	-1.5	IRAK3	High	NF-κB signalling
miR-4449	A	GUCCCGG	-1.7	GRIN2A	High	synaptic long term potentiation
miR-103	B	GCAGCAU	-2.28	BACE1	Experimentally observed	Amyloid processing
				REST / ANK1	High	Huntington disease signalling / Rac signalling
miR-219	B	GAUUGUC	-2128	MAPT / REST	High	Amyloid processing / Huntington disease signalling
miR-296	B	GGGCCCC	2358	GRIN1	High	Amyotrophic Lateral Sclerosis signalling
miR-375	B	UUGUUCG	-2914	CDK5R1	High	Amyloid processing
miR-505#	B	GGAGCCA	3433	no predicted targets	-	-
miR-766	B	CUCCAGC	2951	PARK2	High	Parkinson's signalling
miR-708	B	AGGAGCU	-3363	NOS1	High	Amyotrophic Lateral Sclerosis signalling
miR-3662b-3p	B	CACCUGA	1613	MAPK9	High	Type II Diabetes Mellitus signalling
miR-4467	B	GGCGGCG	1869	RTN4R	High	Axon guidance signalling
